# Supplementary material for: Penalty kick or not? Differences in the interpretation of handball incidents in professional association football
Source: PLoS One. 2026 Feb 25;21(2):e0341822. doi: 10.1371/journal.pone.0341822 (PMC12935212; doi:10.1371/journal.pone.0341822)
Supplement: S1 Dataset — (CSV) [file pone.0341822.s001.csv]

Participant no.	Role Group	Performance Level	Q1.1	Q1.3	Q2.1	Q2.3	Q3.1	Q3.3	Q4.1	Q4.3	Q5.1	Q5.3	Q6.1	Q6.3	Q7.1	Q7.3	Q8.1	Q8.3	Q9.1	Q9.3	Q10.1	Q10.3	Q11.1	Q11.3	Q12.1	Q12.3	Q13.1	Q13.3	Q14.1	Q14.3	Q15.1	Q15.3	Q16.1	Q16.3	Q17.1	Q17.3	Q18.1	Q18.3	Q19.1	Q19.3	Q20.1	Q20.3	Q21.1	Q21.3	Q22.1	Q22.3	Q23.1	Q23.3	Q24.1
1	AREF	1. Bundesliga	False	6	False	1	False	8	False	5	False	1	True	4	True	3	True	1	True	6	True	2	True	9	True	1	True	4	True	10	False	2	False	2	False	2	True	9	False	1	False	2	False	2	False	8	True	5	True
2	AREF	3. Liga	False	2	False	3	False	7	True	5	False	2	False	1	True	5	True	5	False	2	False	5	True	3	True	2	False	6	False	10	False	4	False	9	False	2	False	5	False	1	False	6	False	3	False	3	False	9	False
3	AREF	2. Bundesliga	False	1	False	4	False	3	False	2	True	4	False	4	True	4	True	2	True	4	True	6	False	2	True	3	True	7	False	8	False	1	False	1	False	1	True	7	False	4	False	1	False	4	False	4	True	7	False
4	REFI	REFI	False	5	False	1	False	5	False	10	False	5	True	10	True	1	True	8	False	10	False	7	True	5	True	2	False	8	True	4	False	1	True	7	False	3	True	9	False	1	False	9	False	10	True	5	False	8	False
5	AREF	3. Liga	False	2	False	1	False	9	False	6	False	10	False	8	True	3	True	1	False	8	True	9	False	4	True	2	True	8	False	2	False	2	False	1	False	3	False	4	False	1	False	2	False	7	True	2	True	8	False
6	REF	3. Liga	False	1	False	8	False	8	False	8	False	7	True	7	True	8	True	1	True	1	True	3	True	5	True	8	False	7	False	3	False	2	False	5	False	3	False	1	False	6	False	8	False	1	False	9	True	1	True
7	REF	2. Bundesliga	False	1	False	3	False	2	True	9	False	1	False	6	True	7	True	2	True	7	True	2	True	9	True	2	False	3	False	3	False	1	False	3	False	2	False	3	False	1	False	1	False	2	True	2	True	10	False
8	REF	1. Bundesliga	False	1	False	2	False	1	True	6	False	4	False	9	True	3	True	1	False	7	False	5	False	8	True	5	True	7	False	1	False	3	False	2	False	1	False	5	False	1	False	2	False	1	False	4	False	8	False
9	REF	3. Liga	False	2	False	2	False	7	True	9	False	6	True	10	True	4	True	3	True	6	True	4	True	9	True	2	True	6	True	10	False	4	False	3	False	2	True	5	False	1	False	7	False	3	True	3	True	4	False
10	REFI	REFI	False	2	False	8	False	6	False	7	False	3	True	9	False	10	True	3	True	1	True	4	True	3	True	1	True	6	False	7	False	4	False	3	False	1	False	7	False	1	False	3	False	2	True	4	True	7	False
11	REFI	REFI	False	8	False	8	False	8	True	8	False	9	True	9	True	8	True	8	False	9	True	8	True	6	True	8	True	9	False	9	False	7	False	7	False	9	False	9	False	9	False	8	False	8	True	8	False	9	False
12	REF	1. Bundesliga	False	1	False	1	False	1	False	1	False	1	False	1	True	1	True	1	True	1	True	1	True	1	True	1	True	1	False	1	False	1	False	1	False	1	False	1	False	1	False	1	False	1	True	1	True	1	False
13	AREF	1. Bundesliga	False	1	False	1	False	1	True	8	False	1	False	1	True	4	True	7	False	1	False	1	False	1	False	2	True	4	False	1	False	2	False	1	False	1	False	1	False	1	False	1	False	1	False	1	True	8	False
14	REF	2. Bundesliga	False	1	False	1	False	1	True	1	False	1	False	1	True	1	True	4	True	6	True	1	True	1	True	1	True	1	False	1	False	1	False	1	False	1	False	2	False	1	True	8	False	1	True	1	True	10	True
15	AREF	2. Bundesliga	False	2	False	1	False	7	False	3	False	3	False	2	True	1	True	2	False	7	True	1	False	5	True	1	False	2	True	9	False	8	False	5	False	1	False	2	False	1	False	1	False	2	True	5	True	1	True
16	REF	1. Bundesliga	False	2	False	4	True	5	True	4	False	4	False	4	True	4	True	1	True	4	True	1	True	6	True	2	True	3	False	9	False	2	False	2	False	1	False	7	False	1	False	7	False	3	True	3	True	3	True
17	AREF	1. Bundesliga	False	1	False	7	False	10	True	3	False	1	False	10	True	5	True	1	False	8	True	1	True	2	True	1	True	10	True	10	False	1	False	1	False	1	False	9	False	1	False	3	False	1	True	1	True	6	True
18	REF	3. Liga	False	2	False	2	False	3	True	5	False	3	True	3	True	2	True	2	True	7	True	2	True	3	True	2	True	4	False	4	False	2	False	1	False	3	False	1	False	1	False	2	False	3	True	2	True	6	False
19	AREF	3. Liga	False	2	False	2	False	7	False	4	False	6	True	9	True	5	True	2	False	10	True	9	False	6	True	3	True	2	False	7	False	1	False	3	False	1	False	10	False	1	False	8	False	2	True	9	True	9	False
20	AREF	1. Bundesliga	False	1	False	1	False	2	False	3	False	1	False	1	False	1	True	1	True	2	True	4	False	1	True	3	True	1	False	1	False	1	False	1	False	1	False	1	False	1	False	2	False	1	False	3	False	1	True
21	REF	2. Bundesliga	False	3	False	3	False	6	False	6	False	3	False	6	True	6	True	2	True	6	True	4	True	2	True	1	False	7	False	3	False	3	False	3	False	2	False	6	False	1	False	5	False	2	True	4	True	6	True
22	AREF	1. Bundesliga	False	1	False	7	False	3	False	4	False	1	True	5	True	5	True	3	True	10	True	5	False	10	True	7	False	10	False	9	False	2	False	6	False	6	True	9	False	2	False	6	False	3	True	5	True	8	False
23	REFI	REFI	False	1	False	2	False	5	True	6	False	2	False	10	True	9	True	1	True	9	False	5	True	7	True	1	True	7	False	4	False	10	False	4	False	1	False	2	False	1	False	3	False	2	False	8	True	8	False
24	REFI	REFI	False	2	True	9	True	10	True	9	False	10	False	7	True	7	True	1	True	1	True	1	True	1	True	1	True	1	True	10	False	3	False	10	False	1	False	6	False	2	False	7	False	8	True	10	True	2	False
25	REFI	REFI	False	3	False	1	False	5	False	1	False	2	True	4	True	6	True	2	True	1	True	4	True	3	True	4	False	8	False	4	False	7	False	2	False	1	True	6	False	2	False	2	False	4	True	8	True	3	False
26	REFI	REFI	False	3	False	8	False	6	True	6	False	6	False	6	True	6	True	2	True	6	True	7	False	5	True	6	False	5	False	3	False	5	False	7	False	4	True	9	False	9	False	6	False	6	True	8	True	6	True
27	REFI	REFI	False	2	False	3	False	4	True	5	False	3	False	3	True	2	True	4	True	3	False	3	True	6	True	2	False	7	False	4	False	3	False	4	False	2	False	5	False	2	False	3	False	2	True	7	True	5	False
28	AREF	3. Liga	False	6	True	6	True	5	True	3	False	7	True	3	True	1	True	4	True	1	True	3	True	6	True	6	True	2	True	5	True	6	False	7	False	7	True	4	False	5	False	7	False	2	True	6	True	3	True
29	REFI	REFI	False	1	False	1	False	9	True	9	True	4	True	1	True	6	True	6	True	10	True	7	True	4	True	2	False	2	True	1	False	1	False	1	False	1	False	9	False	2	True	5	False	1	True	8	True	8	False
30	REFI	REFI	False	6	False	3	True	9	True	7	False	7	True	7	True	3	True	3	True	6	True	6	True	6	True	5	True	1	False	4	False	3	False	7	False	3	True	6	False	1	False	4	True	8	True	5	True	6	False
31	AREF	3. Liga	False	1	False	2	False	3	False	4	False	4	False	3	True	4	True	6	False	6	False	7	True	6	True	2	True	6	False	4	False	2	False	4	False	2	False	8	False	1	False	4	False	2	True	5	False	5	False
32	AREF	3. Liga	False	7	False	6	False	8	False	6	False	6	True	8	True	5	True	4	True	6	True	5	True	6	True	5	False	8	False	9	False	3	False	5	False	4	False	3	False	4	False	5	False	2	True	4	True	6	True
33	REFI	REFI	False	7	False	6	False	7	False	7	False	2	True	7	True	3	True	6	True	2	True	6	True	8	True	5	True	5	False	5	False	3	True	5	False	2	False	2	False	7	False	6	False	3	False	5	True	7	False
34	AREF	2. Bundesliga	False	1	False	6	False	6	False	8	False	8	False	5	False	6	True	6	False	8	True	6	True	6	True	6	True	6	False	5	False	1	False	7	False	4	False	6	False	2	False	5	False	5	True	4	True	6	True
35	AREF	2. Bundesliga	False	1	False	3	False	4	True	7	False	1	False	4	True	6	True	1	False	9	True	3	True	1	True	2	False	6	False	2	False	1	False	1	False	1	False	7	False	2	False	3	False	1	True	1	True	3	True
36	REF	1. Bundesliga	False	2	False	3	False	1	True	9	False	8	False	8	True	8	True	3	True	9	True	9	True	9	True	1	False	3	False	2	False	1	False	2	False	1	False	2	False	1	False	1	False	1	True	9	True	8	False
37	REFI	REFI	False	8	False	2	True	8	False	10	False	4	False	7	True	5	True	3	False	9	False	4	True	5	True	1	True	9	False	10	False	1	False	2	False	1	False	1	False	1	False	6	False	9	True	9	True	10	False
38	REFI	REFI	False	3	False	2	False	2	False	7	True	9	True	7	True	5	True	6	True	4	True	6	True	5	True	1	True	4	True	9	False	2	False	7	False	1	False	8	False	9	False	4	False	6	True	7	True	5	True
39	AREF	1. Bundesliga	False	2	False	4	False	4	True	6	False	8	True	7	True	8	True	3	False	8	True	4	True	7	True	1	False	4	False	6	False	1	False	2	False	6	False	3	False	1	False	3	False	2	True	3	True	8	True
40	REFI	REFI	False	2	False	1	True	9	False	5	False	2	True	1	True	1	True	10	True	1	True	3	True	5	True	2	True	6	False	2	False	1	False	1	False	1	True	1	False	1	False	1	False	1	True	1	True	7	True
41	AREF	3. Liga	False	4	False	3	False	7	True	3	False	3	True	5	True	4	True	3	False	10	True	5	True	3	True	1	True	9	False	7	False	5	False	2	False	6	False	7	False	2	False	4	False	4	True	4	True	3	False
42	AREF	1. Bundesliga	False	6	False	3	False	4	True	5	False	8	False	9	True	2	True	1	True	4	True	6	True	3	True	2	True	3	False	9	False	1	False	7	False	1	False	5	False	4	False	8	False	5	True	2	False	9	False
43	REFI	REFI	False	2	False	1	False	2	False	1	False	7	True	2	True	1	True	2	False	1	True	3	False	3	True	1	True	2	False	2	False	1	False	1	False	1	True	4	False	1	False	2	False	1	True	2	False	1	False
44	AREF	1. Bundesliga	False	5	False	3	True	10	False	10	False	2	False	4	True	6	True	4	False	1	False	2	True	7	True	3	True	9	False	2	False	1	False	2	False	2	False	6	False	1	False	5	False	3	True	4	True	4	False
45	REFI	REFI	False	2	False	5	True	7	True	6	False	7	False	3	True	5	True	3	True	6	False	7	True	8	True	5	True	5	False	3	False	2	False	3	False	2	False	4	False	1	False	4	False	1	True	5	True	3	False
46	REFI	REFI	False	5	False	4	True	5	True	4	False	3	True	7	True	2	True	7	False	3	True	4	True	1	True	1	True	5	False	5	False	5	True	5	False	3	True	3	False	9	False	3	False	6	True	2	True	10	True
47	AREF	1. Bundesliga	False	6	False	2	False	7	True	8	False	8	True	9	True	4	True	9	True	2	True	2	True	6	True	6	True	1	False	10	False	4	True	10	False	3	False	6	False	1	False	4	False	2	True	4	True	9	False
48	AREF	1. Bundesliga	False	1	False	1	False	2	False	3	False	1	True	7	True	1	True	2	False	5	True	7	False	4	True	1	True	8	False	9	False	1	False	3	False	1	False	1	False	1	False	2	False	2	True	9	False	7	False
49	REF	3. Liga	False	1	False	1	False	4	True	7	True	6	True	9	True	6	True	2	True	1	True	1	True	3	True	3	True	2	False	6	False	7	False	2	False	1	False	3	False	1	False	2	False	2	True	1	True	7	False
50	AREF	3. Liga	False	4	False	7	True	8	False	8	True	2	True	5	True	6	True	3	True	2	True	2	False	9	True	1	True	2	False	10	False	6	False	2	True	3	True	10	False	1	False	8	False	4	True	5	True	3	False
51	AREF	3. Liga	False	2	False	7	False	9	True	6	False	7	True	5	True	1	True	4	True	4	True	3	True	5	True	3	True	3	False	10	False	2	False	5	False	6	True	7	False	3	False	5	True	5	True	6	True	2	True
52	REF	3. Liga	False	3	False	3	False	1	True	9	True	7	True	6	True	1	True	4	False	7	False	4	True	7	True	3	False	3	False	6	False	1	False	2	False	1	False	2	False	3	False	2	False	2	False	7	True	9	False
53	REF	1. Bundesliga	False	5	False	1	False	6	False	5	False	4	False	4	False	5	False	2	False	3	True	7	True	6	True	8	True	6	False	4	False	6	False	4	False	1	False	6	False	1	False	2	False	1	False	2	True	7	False
54	REF	2. Bundesliga	False	1	False	2	False	6	False	7	False	6	False	2	True	1	True	2	True	8	True	2	True	1	True	2	True	5	False	1	False	1	False	1	False	1	False	2	False	1	False	1	False	1	True	3	False	6	True
55	REFI	REFI	False	3	False	4	False	6	True	7	False	2	False	8	True	6	False	8	True	4	True	6	True	4	True	5	True	6	False	7	False	4	False	6	False	3	False	6	False	3	True	6	False	5	True	6	True	9	False
56	REFI	REFI	False	4	False	4	False	10	False	2	False	2	True	10	True	5	True	1	True	4	True	5	True	1	True	4	False	8	False	2	False	6	False	9	False	3	False	5	False	2	False	3	False	2	True	2	True	5	False
57	AREF	1. Bundesliga	False	2	False	2	False	3	True	2	False	1	False	9	True	2	True	3	False	7	True	3	True	3	True	2	True	2	False	3	False	1	False	2	False	1	True	9	False	1	False	3	False	2	True	3	True	3	True
58	REF	1. Bundesliga	False	1	False	1	False	7	True	1	True	9	False	9	True	4	True	1	False	6	True	8	True	2	True	2	True	3	False	5	False	1	False	8	False	1	False	2	False	1	False	3	False	1	True	1	True	2	True
59	REFI	REFI	False	1	False	2	False	1	False	4	False	4	True	3	True	2	True	1	False	4	True	3	True	2	True	1	True	2	False	2	False	1	True	8	False	1	False	1	False	1	False	1	False	1	True	2	True	5	False
60	AREF	3. Liga	False	1	False	1	False	4	True	3	True	7	True	3	True	1	True	2	True	2	True	2	True	2	True	1	True	4	False	2	False	7	False	3	False	1	False	5	False	1	False	2	False	1	True	7	True	4	True
61	AREF	1. Bundesliga	False	3	False	3	False	2	False	8	False	2	False	7	True	2	True	7	True	9	True	9	False	9	True	2	False	2	False	3	False	3	False	4	False	3	False	3	False	3	False	2	False	2	True	3	True	8	False
62	AREF	1. Bundesliga	False	2	False	3	False	4	False	5	False	9	False	7	True	4	True	1	False	10	False	9	False	5	True	4	True	2	False	4	False	1	False	5	False	1	False	5	False	3	False	6	False	1	True	4	True	5	True
63	REFI	REFI	False	1	False	1	False	3	True	10	True	6	True	9	False	8	True	3	True	3	True	2	True	8	True	1	True	2	False	5	False	1	False	2	False	2	False	6	False	1	False	6	False	2	True	3	True	9	False
64	AREF	1. Bundesliga	False	2	False	6	False	9	True	9	False	8	False	8	True	1	True	1	False	7	True	8	True	6	True	2	False	5	False	3	False	2	False	1	False	1	True	4	False	1	False	2	False	4	True	7	True	9	False
65	REF	2. Bundesliga	False	1	False	1	False	1	True	2	False	1	True	2	True	1	True	1	True	2	True	5	True	1	True	1	True	2	False	2	False	1	False	1	False	1	True	5	False	1	False	1	False	1	True	1	True	1	False
66	AREF	1. Bundesliga	False	1	False	1	False	6	True	3	True	7	False	7	True	1	True	1	True	8	True	7	True	9	True	3	True	5	False	1	False	1	False	1	False	1	False	1	False	1	False	1	False	1	True	3	True	3	False
67	REFI	REFI	False	2	False	3	False	2	False	2	True	4	False	9	False	7	True	6	True	7	True	3	False	5	False	5	False	4	False	1	False	2	False	3	False	2	False	1	False	1	False	3	False	2	False	6	True	9	False
68	REF	1. Bundesliga	False	1	False	1	False	7	True	8	False	1	True	7	True	8	True	2	True	9	True	8	True	3	True	3	False	4	False	6	False	1	False	1	False	2	True	10	False	1	False	3	False	2	True	3	True	8	False
69	REF	3. Liga	False	1	False	1	False	4	True	7	False	3	True	5	True	1	True	1	False	9	False	9	False	5	True	4	False	7	True	3	False	1	False	3	False	1	False	4	False	1	False	1	False	1	False	9	True	5	True
70	REF	1. Bundesliga	False	1	False	1	False	6	True	2	False	1	False	1	True	1	True	3	False	1	True	8	True	3	True	2	False	3	True	7	False	1	False	8	False	1	True	9	False	1	True	8	False	2	True	1	True	3	True
71	AREF	3. Liga	False	6	False	1	False	4	False	7	False	6	False	6	True	3	True	1	False	7	False	7	True	3	True	7	False	6	False	4	False	1	False	3	False	3	False	1	False	1	False	3	False	4	True	6	True	4	False
72	REFI	REFI	False	3	False	4	False	7	True	6	False	2	False	7	True	6	False	4	True	6	True	3	True	2	True	4	False	7	False	2	False	1	False	7	False	3	False	5	False	3	False	2	False	4	True	5	True	7	True
73	REF	3. Liga	False	4	False	8	False	6	True	3	False	8	True	9	True	8	True	8	False	9	True	7	True	5	True	7	False	8	False	10	False	1	False	6	False	1	False	8	False	1	False	1	False	3	True	10	True	2	True
74	REFI	REFI	False	9	False	4	True	6	True	7	False	5	False	6	True	6	True	7	True	4	True	7	True	6	True	5	True	5	True	8	False	6	False	5	False	3	True	9	False	5	True	6	False	6	True	6	True	5	True
75	AREF	1. Bundesliga	False	1	False	1	False	2	False	4	False	1	False	2	True	2	True	2	True	1	True	1	True	3	True	1	False	2	False	1	False	1	False	1	False	1	False	2	False	1	False	3	False	1	True	6	False	3	False
76	AREF	3. Liga	False	1	False	4	True	7	False	2	False	7	True	6	True	3	True	1	True	1	True	2	False	6	True	4	True	5	False	2	False	1	False	1	False	2	False	5	False	1	False	2	False	2	False	3	True	1	False
77	REF	3. Liga	False	1	False	1	False	1	False	8	False	1	False	8	True	1	True	2	True	1	True	1	True	1	True	1	True	1	False	1	False	1	False	1	False	1	False	1	False	1	False	1	False	1	True	1	True	1	True
78	REF	2. Bundesliga	False	1	False	1	False	1	False	2	False	1	False	2	True	1	True	1	True	4	True	3	True	3	True	1	True	1	False	1	False	1	False	1	False	1	False	1	False	1	False	1	False	1	True	3	False	3	False
79	AREF	2. Bundesliga	False	3	False	4	True	5	False	5	False	5	True	5	True	5	True	4	False	9	True	1	True	9	True	4	True	5	False	5	False	5	False	1	False	5	False	5	False	1	False	4	False	4	True	5	True	7	False
80	REFI	REFI	False	2	False	3	False	2	False	2	True	6	True	3	True	3	True	3	True	8	True	3	True	4	True	2	True	5	True	8	False	3	False	3	False	3	True	9	False	1	False	4	False	5	True	7	False	9	False
81	AREF	2. Bundesliga	False	5	False	2	False	5	True	5	False	2	False	5	True	3	True	4	False	2	False	6	True	8	True	2	False	5	False	5	False	1	False	8	False	2	False	3	False	2	False	3	False	2	False	6	False	8	False
82	AREF	1. Bundesliga	False	4	False	3	False	4	False	6	False	4	False	6	True	6	True	3	False	5	True	3	True	8	True	3	True	9	False	4	False	2	False	4	False	3	False	1	False	5	False	3	False	1	True	5	False	7	True
83	REF	1. Bundesliga	False	1	False	1	False	2	True	3	False	8	False	6	False	7	True	2	False	5	False	4	True	5	True	2	True	7	False	1	False	1	False	1	False	1	False	7	False	1	False	1	False	1	True	2	True	3	False
84	AREF	1. Bundesliga	False	1	False	2	False	3	True	10	False	2	False	9	True	2	True	1	False	4	False	10	True	4	True	2	True	2	True	7	False	1	False	1	False	1	False	2	False	1	False	1	False	3	False	9	True	2	False
85	AREF	3. Liga	False	5	False	2	False	6	False	6	False	7	True	6	True	2	True	1	True	6	False	10	True	3	True	3	True	7	False	7	False	4	False	7	False	2	False	9	False	3	False	5	False	3	True	1	True	8	False
86	AREF	2. Bundesliga	False	1	False	1	False	7	False	8	False	1	False	4	True	2	True	2	False	3	False	8	True	3	True	3	True	2	False	4	False	1	False	1	False	2	False	4	False	1	False	1	False	1	True	4	True	1	True
87	REF	2. Bundesliga	False	1	False	6	False	7	True	6	False	7	True	4	True	2	True	2	False	8	True	8	True	4	True	4	True	6	False	3	False	6	False	2	False	2	False	8	False	2	False	4	False	3	True	6	True	4	True
88	REFI	REFI	False	3	False	3	False	6	True	4	False	3	False	7	True	7	True	6	True	4	True	3	True	2	True	2	True	1	False	6	False	3	False	3	False	4	False	5	False	1	False	4	False	3	True	6	True	6	False
89	AREF	1. Bundesliga	False	3	False	1	False	6	True	6	False	7	False	8	True	3	True	5	True	10	True	6	True	2	True	2	True	5	False	8	False	4	False	6	False	2	False	7	False	1	False	5	False	2	True	8	True	8	False
90	AREF	2. Bundesliga	False	3	False	4	False	8	False	8	False	7	False	5	True	6	True	6	True	9	True	10	True	10	True	5	True	3	False	8	False	7	False	8	False	3	True	10	False	7	False	5	False	6	True	8	True	8	True
91	AREF	3. Liga	False	1	False	2	False	10	True	7	False	1	False	2	True	1	True	3	False	8	True	2	False	1	True	2	True	2	False	4	False	1	False	1	False	1	False	4	False	1	True	6	False	2	True	10	True	1	False
92	AREF	1. Bundesliga	False	1	False	4	False	3	False	1	False	1	False	3	True	1	True	1	True	6	False	9	False	3	True	2	False	6	False	3	False	1	False	1	False	1	False	3	False	1	False	2	False	1	True	9	True	6	False
93	AREF	3. Liga	False	2	False	3	True	5	False	7	False	5	True	7	True	1	True	1	True	5	True	2	True	5	True	1	True	2	False	7	False	2	False	5	False	2	True	3	False	4	False	3	False	4	True	5	True	1	True
94	REF	3. Liga	False	5	False	1	False	7	False	10	False	3	False	4	True	1	True	4	False	8	False	6	True	7	True	3	True	4	False	3	False	3	False	3	False	2	False	4	False	3	False	7	False	3	True	7	True	4	True
95	AREF	3. Liga	False	2	False	2	False	9	False	2	False	4	False	4	True	4	True	4	True	6	True	5	True	6	True	4	True	4	False	7	False	4	False	4	False	1	False	2	False	3	False	3	False	2	False	7	True	4	True
96	AREF	3. Liga	False	2	False	2	False	7	True	10	False	1	False	10	True	4	True	2	True	1	True	2	True	4	True	8	False	1	False	8	False	1	False	1	False	2	False	6	False	1	False	2	False	1	True	9	True	3	False
97	AREF	3. Liga	False	2	False	3	False	4	True	9	False	4	False	3	True	4	True	7	False	4	False	9	True	4	True	4	True	7	False	6	False	4	False	3	False	5	False	6	False	10	False	6	False	3	True	7	True	5	False
98	REF	1. Bundesliga	False	1	False	1	False	1	False	5	False	1	False	1	False	1	True	1	False	4	True	4	False	2	True	1	True	2	False	3	False	1	False	1	False	1	False	1	False	1	False	2	False	1	True	4	True	6	False
99	AREF	3. Liga	False	10	False	3	False	8	False	7	False	8	True	8	True	5	True	7	True	5	True	4	True	2	True	3	False	6	True	4	True	7	False	8	False	3	False	7	False	1	True	9	False	3	True	4	True	4	False
100	REF	2. Bundesliga	False	2	False	2	False	5	True	10	False	7	True	5	True	3	True	2	True	9	True	5	True	8	True	4	True	6	False	2	False	1	False	1	False	2	False	4	False	1	False	3	False	1	True	8	True	6	True
101	REFI	REFI	False	4	False	4	False	7	True	4	False	2	True	6	True	6	True	3	True	8	True	4	True	10	True	5	False	6	False	7	False	5	False	6	False	5	False	6	False	2	False	3	False	5	True	4	True	5	False
102	REFI	REFI	False	3	False	2	False	9	False	5	False	5	False	2	True	1	True	2	True	3	True	3	True	7	True	2	True	8	False	7	False	2	False	1	False	2	False	4	False	1	False	1	False	2	True	7	True	8	True
103	AREF	2. Bundesliga	False	2	False	1	False	6	False	5	False	1	False	5	True	3	True	1	False	5	False	8	True	4	True	2	False	8	False	4	False	2	False	2	False	1	False	8	False	1	False	4	False	1	True	2	True	5	False
104	AREF	1. Bundesliga	False	5	False	8	True	2	True	6	False	6	False	7	True	4	True	4	True	7	True	3	True	3	True	3	True	3	True	4	False	2	False	6	False	8	True	7	True	6	True	4	False	6	True	1	True	6	True
105	AREF	3. Liga	False	2	False	2	False	6	True	6	False	2	True	4	True	2	True	2	False	8	True	6	True	4	True	2	True	2	False	2	False	2	False	9	False	2	False	2	False	2	False	8	False	2	True	2	True	6	False
106	AREF	3. Liga	False	1	False	6	False	6	False	2	True	4	True	1	True	1	True	1	True	1	True	7	True	2	True	1	True	1	True	7	False	1	False	1	False	1	True	3	False	1	False	6	False	1	True	3	True	1	False
107	REF	2. Bundesliga	False	1	False	1	False	8	True	5	False	3	False	3	True	3	True	1	False	9	False	5	True	3	True	8	True	2	False	2	False	4	False	2	False	3	False	1	False	2	False	1	False	1	True	4	True	9	True
108	REFI	REFI	False	2	False	2	False	7	True	8	False	7	False	7	True	7	True	3	True	6	True	7	True	4	True	3	True	2	False	9	False	3	False	6	False	1	False	6	False	2	False	2	False	4	True	5	True	6	True
109	AREF	1. Bundesliga	False	2	False	2	False	4	True	4	False	4	True	6	True	8	True	2	False	9	True	4	True	7	True	2	True	7	False	3	False	2	False	7	False	3	True	9	False	1	False	2	False	1	True	3	True	4	False
110	REF	3. Liga	False	1	False	1	True	4	True	8	False	2	True	8	True	3	True	2	False	1	False	3	False	4	True	2	True	5	False	1	False	1	False	1	False	4	False	4	False	1	False	2	False	1	True	4	True	3	True
111	AREF	3. Liga	False	1	False	1	False	7	False	8	False	1	True	8	True	8	True	1	False	10	False	4	True	10	True	7	False	10	False	6	False	1	False	6	False	1	False	1	False	1	False	1	False	1	True	5	True	7	False
112	REF	1. Bundesliga	False	4	False	4	False	8	False	10	False	2	False	7	True	1	True	3	False	3	False	8	False	9	True	1	True	8	False	3	False	2	False	2	False	2	False	7	False	3	False	2	False	4	True	6	True	4	True
113	REF	1. Bundesliga	False	3	False	2	False	4	False	5	False	7	True	7	True	4	True	4	True	9	True	6	True	6	True	4	True	7	False	4	False	3	False	3	False	1	False	2	False	2	False	1	False	1	True	6	True	3	True
114	REF	3. Liga	False	1	False	3	False	5	False	3	False	2	True	7	True	1	True	1	True	3	True	3	True	2	True	4	True	5	False	3	False	1	False	1	False	1	False	1	False	3	False	1	False	1	True	2	True	3	False
115	REFI	REFI	False	2	False	2	False	6	False	2	False	2	False	2	True	7	True	4	True	6	True	3	True	7	True	2	True	4	True	8	False	2	False	3	False	2	False	4	False	1	False	6	False	2	True	4	True	6	False
116	AREF	1. Bundesliga	False	2	False	1	False	6	False	9	False	1	True	9	True	9	True	8	True	6	False	9	True	8	False	8	False	9	False	3	False	1	False	4	False	1	False	2	False	1	False	1	False	3	False	9	True	8	False
117	REF	2. Bundesliga	False	2	False	4	False	4	False	8	False	3	True	10	True	1	True	1	True	5	True	1	True	5	False	7	True	3	False	5	False	5	False	2	False	4	True	6	False	6	False	3	False	2	True	5	True	2	True
118	AREF	1. Bundesliga	False	2	False	3	False	3	False	7	False	6	False	7	True	7	True	5	True	6	True	5	True	7	False	6	False	8	False	2	False	3	False	4	False	2	False	3	False	3	False	2	False	3	True	4	False	8	False
119	AREF	3. Liga	False	2	False	4	False	8	False	4	False	3	True	7	True	5	True	4	False	2	False	8	True	6	True	5	False	7	False	4	False	8	False	6	False	1	False	2	False	1	False	1	False	2	True	10	True	4	False
120	REF	2. Bundesliga	False	2	False	2	False	6	True	6	False	4	True	10	True	6	True	6	True	9	True	9	True	3	True	8	True	6	False	1	False	2	False	7	False	1	False	2	False	1	False	5	False	2	True	3	True	6	False
121	REF	3. Liga	False	3	False	3	False	7	False	6	False	2	False	5	True	2	True	4	False	3	False	2	False	8	True	6	True	4	False	2	False	2	False	4	False	2	True	8	False	1	False	4	False	1	False	6	False	8	False
122	AREF	1. Bundesliga	False	2	False	1	False	4	True	2	False	1	False	3	True	6	True	3	True	2	True	3	False	7	True	2	True	3	False	1	False	1	False	2	False	1	False	2	False	1	False	3	False	1	False	7	True	8	True
123	REF	2. Bundesliga	False	1	False	1	False	8	False	6	False	3	True	6	True	3	True	2	True	4	True	6	True	2	True	1	True	5	False	9	False	2	False	2	False	3	False	2	False	1	False	2	False	2	True	4	True	2	False
124	AREF	2. Bundesliga	False	1	False	3	True	6	True	8	False	1	False	7	True	4	True	3	False	2	True	4	True	4	True	4	False	7	False	7	False	1	False	6	False	1	False	6	False	1	False	7	False	2	True	2	True	4	True
125	REFI	REFI	False	5	False	4	False	9	True	7	False	6	False	6	True	6	True	3	True	6	True	5	True	8	True	4	True	6	False	6	False	4	False	5	False	5	False	9	False	3	False	6	False	3	True	6	True	6	False
126	AREF	3. Liga	False	2	False	1	False	7	False	4	False	5	True	7	True	4	True	2	True	2	True	1	True	7	True	4	False	6	True	3	False	9	False	2	False	1	True	6	False	1	False	2	False	1	True	7	False	8	False
127	AREF	1. Bundesliga	False	1	False	1	False	3	False	1	False	8	True	8	True	1	True	1	False	7	False	10	False	4	True	1	False	4	False	1	False	1	False	8	False	1	False	9	False	1	False	1	False	1	True	1	True	3	False
128	REF	1. Bundesliga	False	2	False	2	False	5	True	5	False	5	False	8	True	5	True	8	True	9	True	3	True	2	True	5	True	5	False	5	False	2	False	1	False	1	False	3	False	1	False	2	False	1	True	8	True	5	True
129	REF	3. Liga	False	2	False	4	False	8	True	4	False	2	True	10	True	1	True	1	False	3	True	6	True	3	True	1	True	1	False	6	False	2	False	7	False	1	False	8	False	2	False	7	False	4	True	7	True	1	True
130	AREF	1. Bundesliga	False	2	False	4	False	3	False	7	False	7	False	10	True	5	True	3	False	5	False	5	False	6	True	2	True	9	False	8	False	3	False	4	False	1	False	3	False	1	False	2	False	2	True	8	False	8	False
131	REF	2. Bundesliga	False	1	False	10	False	3	False	7	False	4	False	5	True	3	True	7	False	8	True	1	False	8	True	6	True	7	False	2	False	2	False	1	False	1	False	9	False	1	False	8	False	2	True	8	True	10	True
132	AREF	3. Liga	False	3	False	3	False	6	False	7	False	4	False	4	True	3	True	2	True	3	True	2	True	9	True	3	False	9	False	8	False	1	False	8	False	2	False	3	False	1	False	4	False	2	True	8	True	2	False
133	REF	1. Bundesliga	False	1	False	4	False	2	False	2	False	1	False	2	True	5	True	1	True	3	True	3	True	4	True	6	False	9	False	1	False	2	False	1	False	1	False	2	False	1	False	2	False	2	True	6	False	3	False
134	REF	1. Bundesliga	False	1	False	2	False	6	True	8	True	10	False	8	True	8	True	1	True	8	True	3	True	3	True	1	True	4	False	8	False	3	False	4	False	2	False	7	False	1	False	3	False	3	True	1	True	4	True
135	AREF	2. Bundesliga	False	7	False	2	False	8	False	7	False	7	False	10	True	1	True	1	True	2	True	1	True	10	True	3	True	3	False	8	False	3	False	2	False	8	True	8	False	1	False	3	False	3	True	7	True	2	False
136	AREF	1. Bundesliga	False	1	False	1	False	2	True	2	False	2	False	7	True	3	True	4	True	7	True	1	True	2	True	1	False	1	True	2	False	1	False	1	False	1	False	1	False	1	False	4	False	1	False	7	False	9	False
137	AREF	1. Bundesliga	False	2	False	2	False	4	True	7	False	2	False	6	True	1	True	2	True	1	True	4	True	3	True	2	True	4	True	6	False	1	False	2	False	2	False	3	False	1	False	5	False	2	True	3	True	6	True
138	REF	3. Liga	False	5	False	3	False	5	True	5	True	3	True	5	True	4	True	5	True	5	True	1	True	8	True	1	False	5	False	2	False	2	False	5	False	5	False	3	False	1	False	3	False	5	True	2	True	4	False
139	REF	2. Bundesliga	False	3	False	3	False	8	True	6	False	1	False	5	True	2	True	4	True	5	True	7	False	6	True	6	False	9	False	4	False	2	False	2	False	3	False	4	False	1	False	9	False	4	True	10	True	8	False
140	REFI	REFI	False	2	False	2	False	10	False	6	False	5	False	7	True	1	True	6	True	1	True	2	True	9	True	4	True	1	False	5	False	2	False	6	False	2	False	6	False	1	False	8	False	2	True	2	False	7	False
141	AREF	2. Bundesliga	False	3	False	3	True	9	True	9	False	6	False	7	True	8	True	3	False	9	True	5	True	9	True	3	True	9	True	9	False	1	False	5	False	1	False	7	False	7	False	2	False	4	True	3	True	8	True
142	REFI	REFI	True	8	False	2	False	7	True	7	False	2	True	4	False	3	True	3	True	7	True	4	True	7	True	5	True	7	True	8	False	3	False	4	False	3	False	4	False	3	False	4	False	5	True	3	True	8	False
143	REF	3. Liga	False	2	False	4	False	8	True	4	False	7	True	4	True	5	True	2	True	3	True	3	True	2	True	4	False	6	False	8	False	2	False	2	False	4	False	6	False	3	False	4	False	2	True	4	True	3	False
144	AREF	1. Bundesliga	False	1	False	1	False	8	False	7	True	2	False	2	True	1	False	9	False	9	True	8	True	1	True	5	True	10	False	5	False	2	False	1	False	1	True	2	False	1	False	1	False	2	True	2	True	9	False
145	AREF	3. Liga	False	1	False	1	False	4	False	1	False	1	True	3	True	2	True	1	True	1	True	1	False	1	True	1	True	1	False	1	False	1	False	1	False	1	True	1	False	1	False	1	False	1	True	1	True	1	True
146	AREF	2. Bundesliga	False	2	False	3	False	3	False	3	False	3	True	6	True	5	True	2	False	4	True	4	False	6	True	6	True	9	False	3	False	2	False	6	False	3	False	9	False	4	False	4	False	2	True	8	True	4	True
147	AREF	3. Liga	False	1	False	1	True	6	False	4	False	1	False	8	True	3	True	1	True	1	True	3	False	2	True	3	True	6	False	8	False	6	False	1	False	1	False	6	False	1	False	1	False	3	False	6	True	3	False
148	REF	1. Bundesliga	False	4	False	7	False	3	False	5	False	4	False	7	False	6	True	4	True	7	True	7	True	3	True	7	True	7	False	6	False	4	False	6	False	7	False	7	False	1	False	7	False	7	True	7	False	8	False
149	AREF	2. Bundesliga	False	4	False	6	True	4	False	7	False	6	False	4	False	7	False	7	False	8	True	7	True	4	False	6	False	6	False	3	True	2	False	5	False	7	False	6	False	2	False	1	False	8	True	7	False	8	True
150	AREF	1. Bundesliga	False	2	False	2	False	2	True	1	False	5	False	2	True	3	True	2	True	1	True	8	True	7	False	8	False	2	False	2	False	1	False	2	False	2	False	1	False	2	False	1	False	2	True	8	False	7	False
151	AREF	1. Bundesliga	False	1	False	4	False	6	True	6	False	6	False	6	True	2	True	4	True	6	True	7	False	4	True	6	False	7	False	4	False	4	True	7	False	3	False	3	False	2	False	3	False	3	True	1	True	4	False
152	REF	1. Bundesliga	False	1	False	1	False	5	False	2	False	5	False	4	True	3	True	2	True	10	True	6	True	9	True	1	True	5	False	10	False	1	False	3	False	1	False	3	False	1	False	3	False	1	True	10	True	3	False
153	REFI	REFI	False	2	False	4	False	3	True	5	False	4	True	3	True	4	True	2	True	8	True	6	False	4	True	5	True	10	False	6	False	4	False	8	False	1	False	3	False	2	False	3	False	1	True	4	True	5	False
154	AREF	1. Bundesliga	False	1	False	3	False	9	True	8	False	6	True	2	True	3	True	2	True	4	True	3	True	7	True	2	True	3	False	4	False	5	False	2	False	1	False	4	False	1	False	1	True	8	True	8	True	3	False
[truncated: 13 more columns]
