# Supplementary material for: Penalty kick or not? Differences in the interpretation of handball incidents in professional association football
Source: PLoS One. 2026 Feb 25;21(2):e0341822. doi: 10.1371/journal.pone.0341822 (PMC12935212; doi:10.1371/journal.pone.0341822)
Supplement: S2 Dataset — (CSV) [file pone.0341822.s002.csv]

Participant no.	Stakeholder Group	Q1.1	Q1.2	Q1.3	Q2.1	Q2.2	Q2.3	Q4.1	Q4.2	Q4.3	Q6.1	Q6.2	Q6.3	Q7.1	Q7.2	Q7.3	Q9.1	Q9.2	Q9.3	Q10.1	Q10.2	Q10.3	Q11.1	Q11.2	Q11.3	Q14.1	Q14.2	Q14.3	Q16.1	Q16.2	Q16.3	Q19.1	Q19.2	Q19.3	Q20.1	Q20.2	Q20.3	Q22.1	Q22.2	Q22.3	Q24.1	Q24.2	Q24.3	Q26.1	Q26.2	Q26.3	Q27.1	Q27.2	Q27.3
1	Referees	False	Naturalness	6	False	Intent	1	False	Naturalness	5	True	Intent	4	True	Intent	3	True	Naturalness	6	True	Naturalness	2	True	Naturalness	9	True	Intent	10	False	Naturalness	2	False	Intent	1	False	Naturalness	2	False	Avoidability	8	True	Naturalness	8	True	Naturalness	2	True	Intent	7
2	Referees	False	Naturalness	2	False	Intent	3	True	Naturalness	5	False	Avoidability	1	True	Intent	5	False	Naturalness	2	False	Naturalness	5	True	Avoidability	3	False	Avoidability	10	False	Naturalness	9	False	Intent	1	False	Intent	6	False	Naturalness	3	False	Intent	6	False	Naturalness	6	True	Naturalness	6
3	Referees	False	Intent	1	False	Intent	4	False	Naturalness	2	False	Naturalness	4	True	Naturalness	4	True	Naturalness	4	True	Naturalness	6	False	Naturalness	2	False	Intent	8	False	Naturalness	1	False	Intent	4	False	Naturalness	1	False	Naturalness	4	False	Intent	8	True	Naturalness	3	False	Naturalness	7
4	Referees	False	Avoidability	5	False	Intent	1	False	Naturalness	10	True	Intent	10	True	Intent	1	False	Naturalness	10	False	Intent	7	True	Naturalness	5	True	Intent	4	True	Naturalness	7	False	Intent	1	False	Avoidability	9	True	Intent	5	False	Intent	2	True	Naturalness	5	False	Naturalness	5
5	Referees	False	Naturalness	2	False	Intent	1	False	Intent	6	False	Avoidability	8	True	Naturalness	3	False	Avoidability	8	True	Naturalness	9	False	Naturalness	4	False	Naturalness	2	False	Naturalness	1	False	Intent	1	False	Intent	2	True	Naturalness	2	False	Intent	3	True	Naturalness	1	False	Naturalness	1
6	Referees	False	Naturalness	1	False	Intent	8	False	Naturalness	8	True	Naturalness	7	True	Intent	8	True	Naturalness	1	True	Naturalness	3	True	Naturalness	5	False	Avoidability	3	False	Naturalness	5	False	Intent	6	False	Naturalness	8	False	Unclassifiable	9	True	Naturalness	6	True	Intent	1	False	Naturalness	4
7	Referees	False	Naturalness	1	False	Intent	3	True	Naturalness	9	False	Naturalness	6	True	Intent	7	True	Naturalness	7	True	Naturalness	2	True	Naturalness	9	False	Intent	3	False	Naturalness	3	False	Intent	1	False	Avoidability	1	True	Naturalness	2	False	Intent	2	True	Naturalness	8	True	Naturalness	2
8	Referees	False	Naturalness	1	False	Naturalness	2	True	Naturalness	6	False	Intent	9	True	Avoidability	3	False	Naturalness	7	False	Naturalness	5	False	Naturalness	8	False	Intent	1	False	Naturalness	2	False	Intent	1	False	Naturalness	2	False	Intent	4	False	Intent	2	True	Naturalness	6	True	Naturalness	7
9	Referees	False	Naturalness	2	False	Intent	2	True	Naturalness	9	True	Naturalness	10	True	Naturalness	4	True	Naturalness	6	True	Naturalness	4	True	Naturalness	9	True	Intent	10	False	Naturalness	3	False	Intent	1	False	Naturalness	7	True	Naturalness	3	False	Intent	2	True	Intent	1	True	Intent	3
10	Referees	False	Naturalness	2	False	Naturalness	8	False	Naturalness	7	True	Intent	9	False	Naturalness	10	True	Naturalness	1	True	Naturalness	4	True	Naturalness	3	False	Naturalness	7	False	Naturalness	3	False	Intent	1	False	Naturalness	3	True	Naturalness	4	False	Intent	8	True	Naturalness	3	True	Naturalness	8
11	Referees	False	Naturalness	8	False	Intent	8	True	Naturalness	8	True	Naturalness	9	True	Intent	8	False	Intent	9	True	Naturalness	8	True	Naturalness	6	False	Naturalness	9	False	Naturalness	7	False	Intent	9	False	Avoidability	8	True	Naturalness	8	False	Intent	8	True	Naturalness	8	True	Naturalness	8
12	Referees	False	Naturalness	1	False	Intent	1	False	Naturalness	1	False	Naturalness	1	True	Intent	1	True	Naturalness	1	True	Naturalness	1	True	Naturalness	1	False	Avoidability	1	False	Naturalness	1	False	Intent	1	False	Avoidability	1	True	Naturalness	1	False	Intent	1	True	Avoidability	2	True	Naturalness	1
13	Referees	False	Intent	1	False	Intent	1	True	Intent	8	False	Intent	1	True	Intent	4	False	Naturalness	1	False	Naturalness	1	False	Naturalness	1	False	Intent	1	False	Naturalness	1	False	Intent	1	False	Intent	1	False	Naturalness	1	False	Intent	1	False	Intent	1	True	Naturalness	4
14	Referees	False	Naturalness	1	False	Intent	1	True	Intent	1	False	Naturalness	1	True	Intent	1	True	Naturalness	6	True	Naturalness	1	True	Intent	1	False	Naturalness	1	False	Naturalness	1	False	Intent	1	True	Avoidability	8	True	Intent	1	True	Naturalness	3	True	Naturalness	1	True	Naturalness	1
15	Referees	False	Naturalness	2	False	Intent	1	False	Naturalness	3	False	Naturalness	2	True	Intent	1	False	Avoidability	7	True	Naturalness	1	False	Naturalness	5	True	Intent	9	False	Naturalness	5	False	Intent	1	False	Naturalness	1	True	Naturalness	5	True	Naturalness	3	True	Naturalness	1	True	Naturalness	6
16	Referees	False	Naturalness	2	False	Intent	4	True	Avoidability	4	False	Naturalness	4	True	Avoidability	4	True	Naturalness	4	True	Naturalness	1	True	Avoidability	6	False	Naturalness	9	False	Naturalness	2	False	Intent	1	False	Naturalness	7	True	Avoidability	3	True	Naturalness	5	True	Naturalness	4	True	Naturalness	2
17	Referees	False	Naturalness	1	False	Intent	7	True	Naturalness	3	False	Naturalness	10	True	Intent	5	False	Avoidability	8	True	Naturalness	1	True	Naturalness	2	True	Intent	10	False	Naturalness	1	False	Intent	1	False	Naturalness	3	True	Naturalness	1	True	Naturalness	8	True	Naturalness	8	True	Naturalness	1
18	Referees	False	Naturalness	2	False	Intent	2	True	Intent	5	True	Naturalness	3	True	Naturalness	2	True	Naturalness	7	True	Naturalness	2	True	Naturalness	3	False	Naturalness	4	False	Naturalness	1	False	Intent	1	False	Naturalness	2	True	Naturalness	2	False	Intent	1	True	Naturalness	4	True	Naturalness	1
19	Referees	False	Naturalness	2	False	Intent	2	False	Naturalness	4	True	Intent	9	True	Naturalness	5	False	Avoidability	10	True	Naturalness	9	False	Naturalness	6	False	Naturalness	7	False	Naturalness	3	False	Intent	1	False	Intent	8	True	Naturalness	9	False	Intent	5	True	Avoidability	2	True	Naturalness	3
20	Referees	False	Naturalness	1	False	Intent	1	False	Naturalness	3	False	Avoidability	1	False	Naturalness	1	True	Naturalness	2	True	Naturalness	4	False	Avoidability	1	False	Avoidability	1	False	Naturalness	1	False	Intent	1	False	Avoidability	2	False	Naturalness	3	True	Avoidability	1	True	Avoidability	1	True	Intent	1
21	Referees	False	Naturalness	3	False	Intent	3	False	Naturalness	6	False	Intent	6	True	Naturalness	6	True	Naturalness	6	True	Naturalness	4	True	Naturalness	2	False	Avoidability	3	False	Naturalness	3	False	Intent	1	False	Intent	5	True	Naturalness	4	True	Unclassifiable	5	True	Naturalness	7	True	Intent	4
22	Referees	False	Naturalness	1	False	Naturalness	7	False	Naturalness	4	True	Intent	5	True	Intent	5	True	Naturalness	10	True	Intent	5	False	Intent	10	False	Avoidability	9	False	Naturalness	6	False	Intent	2	False	Avoidability	6	True	Intent	5	False	Intent	2	False	Intent	10	True	Naturalness	6
23	Referees	False	Naturalness	1	False	Intent	2	True	Naturalness	6	False	Naturalness	10	True	Intent	9	True	Naturalness	9	False	Naturalness	5	True	Naturalness	7	False	Intent	4	False	Naturalness	4	False	Intent	1	False	Intent	3	False	Naturalness	8	False	Intent	3	False	Intent	10	True	Naturalness	8
24	Referees	False	Naturalness	2	True	Naturalness	9	True	Intent	9	False	Intent	7	True	Intent	7	True	Naturalness	1	True	Naturalness	1	True	Intent	1	True	Intent	10	False	Naturalness	10	False	Intent	2	False	Intent	7	True	Intent	10	False	Intent	7	True	Naturalness	1	True	Naturalness	8
25	Referees	False	Naturalness	3	False	Intent	1	False	Naturalness	1	True	Intent	4	True	Intent	6	True	Intent	1	True	Naturalness	4	True	Intent	3	False	Intent	4	False	Naturalness	2	False	Intent	2	False	Intent	2	True	Intent	8	False	Intent	8	True	Naturalness	5	True	Intent	4
26	Referees	False	Naturalness	3	False	Intent	8	True	Intent	6	False	Naturalness	6	True	Intent	6	True	Naturalness	6	True	Intent	7	False	Naturalness	5	False	Avoidability	3	False	Naturalness	7	False	Intent	9	False	Avoidability	6	True	Naturalness	8	True	Naturalness	7	True	Naturalness	7	True	Naturalness	8
27	Referees	False	Naturalness	2	False	Intent	3	True	Naturalness	5	False	Intent	3	True	Intent	2	True	Naturalness	3	False	Avoidability	3	True	Naturalness	6	False	Avoidability	4	False	Naturalness	4	False	Intent	2	False	Avoidability	3	True	Avoidability	7	False	Intent	5	True	Naturalness	2	True	Naturalness	6
28	Referees	False	Naturalness	6	True	Naturalness	6	True	Naturalness	3	True	Naturalness	3	True	Naturalness	1	True	Naturalness	1	True	Naturalness	3	True	Naturalness	6	True	Intent	5	False	Naturalness	7	False	Intent	5	False	Naturalness	7	True	Naturalness	6	True	Naturalness	1	True	Naturalness	4	True	Naturalness	4
29	Referees	False	Naturalness	1	False	Intent	1	True	Naturalness	9	True	Intent	1	True	Naturalness	6	True	Naturalness	10	True	Naturalness	7	True	Intent	4	True	Intent	1	False	Naturalness	1	False	Intent	2	True	Avoidability	5	True	Naturalness	8	False	Intent	8	True	Naturalness	7	True	Naturalness	6
30	Referees	False	Naturalness	6	False	Intent	3	True	Naturalness	7	True	Intent	7	True	Intent	3	True	Intent	6	True	Naturalness	6	True	Naturalness	6	False	Avoidability	4	False	Naturalness	7	False	Intent	1	False	Intent	4	True	Naturalness	5	False	Intent	5	False	Intent	9	True	Naturalness	8
31	Referees	False	Naturalness	1	False	Intent	2	False	Intent	4	False	Intent	3	True	Intent	4	False	Intent	6	False	Avoidability	7	True	Intent	6	False	Intent	4	False	Naturalness	4	False	Intent	1	False	Naturalness	4	True	Naturalness	5	False	Intent	6	True	Naturalness	7	True	Intent	6
32	Referees	False	Naturalness	7	False	Intent	6	False	Naturalness	6	True	Intent	8	True	Intent	5	True	Naturalness	6	True	Naturalness	5	True	Naturalness	6	False	Avoidability	9	False	Naturalness	5	False	Intent	4	False	Naturalness	5	True	Naturalness	4	True	Naturalness	8	True	Naturalness	4	True	Naturalness	4
33	Referees	False	Naturalness	7	False	Intent	6	False	Intent	7	True	Intent	7	True	Intent	3	True	Naturalness	2	True	Naturalness	6	True	Naturalness	8	False	Avoidability	5	True	Naturalness	5	False	Intent	7	False	Avoidability	6	False	Naturalness	5	False	Intent	8	True	Naturalness	4	True	Avoidability	7
34	Referees	False	Naturalness	1	False	Intent	6	False	Naturalness	8	False	Naturalness	5	False	Intent	6	False	Naturalness	8	True	Naturalness	6	True	Naturalness	6	False	Intent	5	False	Naturalness	7	False	Intent	2	False	Naturalness	5	True	Intent	4	True	Naturalness	1	True	Naturalness	5	True	Naturalness	2
35	Referees	False	Naturalness	1	False	Intent	3	True	Intent	7	False	Naturalness	4	True	Intent	6	False	Avoidability	9	True	Naturalness	3	True	Naturalness	1	False	Avoidability	2	False	Naturalness	1	False	Intent	2	False	Naturalness	3	True	Naturalness	1	True	Naturalness	10	True	Naturalness	1	True	Naturalness	4
36	Referees	False	Naturalness	2	False	Intent	3	True	Naturalness	9	False	Avoidability	8	True	Intent	8	True	Naturalness	9	True	Naturalness	9	True	Naturalness	9	False	Avoidability	2	False	Naturalness	2	False	Intent	1	False	Naturalness	1	True	Naturalness	9	False	Intent	2	False	Intent	9	True	Naturalness	2
37	Referees	False	Naturalness	8	False	Intent	2	False	Avoidability	10	False	Naturalness	7	True	Intent	5	False	Naturalness	9	False	Avoidability	4	True	Avoidability	5	False	Avoidability	10	False	Naturalness	2	False	Intent	1	False	Avoidability	6	True	Naturalness	9	False	Intent	8	True	Avoidability	4	True	Intent	8
38	Referees	False	Naturalness	3	False	Naturalness	2	False	Naturalness	7	True	Avoidability	7	True	Naturalness	5	True	Naturalness	4	True	Naturalness	6	True	Naturalness	5	True	Impact	9	False	Naturalness	7	False	Naturalness	9	False	Naturalness	4	True	Avoidability	7	True	Naturalness	8	True	Avoidability	2	True	Naturalness	7
39	Referees	False	Naturalness	2	False	Intent	4	True	Naturalness	6	True	Naturalness	7	True	Naturalness	8	False	Naturalness	8	True	Naturalness	4	True	Naturalness	7	False	Avoidability	6	False	Naturalness	2	False	Intent	1	False	Avoidability	3	True	Naturalness	3	True	Naturalness	4	False	Intent	10	True	Naturalness	3
40	Referees	False	Intent	2	False	Intent	1	False	Intent	5	True	Naturalness	1	True	Intent	1	True	Naturalness	1	True	Naturalness	3	True	Naturalness	5	False	Naturalness	2	False	Intent	1	False	Intent	1	False	Intent	1	True	Intent	1	True	Naturalness	2	True	Naturalness	1	True	Avoidability	2
41	Referees	False	Naturalness	4	False	Intent	3	True	Naturalness	3	True	Intent	5	True	Naturalness	4	False	Avoidability	10	True	Naturalness	5	True	Naturalness	3	False	Avoidability	7	False	Naturalness	2	False	Intent	2	False	Avoidability	4	True	Naturalness	4	False	Intent	8	True	Avoidability	4	True	Intent	10
42	Referees	False	Naturalness	6	False	Naturalness	3	True	Intent	5	False	Naturalness	9	True	Intent	2	True	Intent	4	True	Intent	6	True	Intent	3	False	Avoidability	9	False	Naturalness	7	False	Intent	4	False	Intent	8	True	Intent	2	False	Intent	4	True	Naturalness	7	False	Unclassifiable	8
43	Referees	False	Naturalness	2	False	Intent	1	False	Naturalness	1	True	Intent	2	True	Naturalness	1	False	Naturalness	1	True	Avoidability	3	False	Naturalness	3	False	Intent	2	False	Naturalness	1	False	Naturalness	1	False	Avoidability	2	True	Intent	2	False	Intent	1	True	Naturalness	1	True	Intent	2
44	Referees	False	Naturalness	5	False	Naturalness	3	False	Naturalness	10	False	Naturalness	4	True	Intent	6	False	Avoidability	1	False	Naturalness	2	True	Naturalness	7	False	Intent	2	False	Naturalness	2	False	Intent	1	False	Avoidability	5	True	Naturalness	4	False	Intent	7	True	Naturalness	9	False	Naturalness	10
45	Referees	False	Naturalness	2	False	Intent	5	True	Avoidability	6	False	Intent	3	True	Naturalness	5	True	Naturalness	6	False	Intent	7	True	Naturalness	8	False	Intent	3	False	Naturalness	3	False	Intent	1	False	Intent	4	True	Avoidability	5	False	Intent	7	False	Intent	7	False	Naturalness	6
46	Referees	False	Avoidability	5	False	Intent	4	True	Naturalness	4	True	Avoidability	7	True	Avoidability	2	False	Avoidability	3	True	Naturalness	4	True	Naturalness	1	False	Avoidability	5	True	Intent	5	False	Intent	9	False	Avoidability	3	True	Unclassifiable	2	True	Naturalness	5	False	Intent	5	True	Intent	4
47	Referees	False	Naturalness	6	False	Intent	2	True	Naturalness	8	True	Avoidability	9	True	Naturalness	4	True	Naturalness	2	True	Naturalness	2	True	Naturalness	6	False	Intent	10	True	Avoidability	10	False	Intent	1	False	Naturalness	4	True	Naturalness	4	False	Intent	4	True	Naturalness	2	True	Naturalness	2
48	Referees	False	Naturalness	1	False	Intent	1	False	Naturalness	3	True	Intent	7	True	Intent	1	False	Avoidability	5	True	Naturalness	7	False	Avoidability	4	False	Avoidability	9	False	Naturalness	3	False	Intent	1	False	Avoidability	2	True	Naturalness	9	False	Intent	6	True	Avoidability	1	True	Naturalness	2
49	Referees	False	Naturalness	1	False	Intent	1	True	Intent	7	True	Intent	9	True	Intent	6	True	Intent	1	True	Naturalness	1	True	Naturalness	3	False	Avoidability	6	False	Naturalness	2	False	Intent	1	False	Avoidability	2	True	Naturalness	1	False	Intent	2	True	Naturalness	2	True	Naturalness	1
50	Referees	False	Naturalness	4	False	Naturalness	7	False	Avoidability	8	True	Intent	5	True	Naturalness	6	True	Naturalness	2	True	Naturalness	2	False	Naturalness	9	False	Avoidability	10	False	Naturalness	2	False	Intent	1	False	Naturalness	8	True	Naturalness	5	False	Intent	9	True	Naturalness	1	True	Naturalness	5
51	Referees	False	Naturalness	2	False	Intent	7	True	Naturalness	6	True	Naturalness	5	True	Intent	1	True	Naturalness	4	True	Naturalness	3	True	Naturalness	5	False	Naturalness	10	False	Naturalness	5	False	Intent	3	False	Naturalness	5	True	Intent	6	True	Naturalness	4	True	Naturalness	7	True	Naturalness	6
52	Referees	False	Naturalness	3	False	Intent	3	True	Naturalness	9	True	Intent	6	True	Intent	1	False	Naturalness	7	False	Naturalness	4	True	Naturalness	7	False	Avoidability	6	False	Naturalness	2	False	Naturalness	3	False	Naturalness	2	False	Naturalness	7	False	Intent	2	False	Intent	2	True	Naturalness	4
53	Referees	False	Naturalness	5	False	Naturalness	1	False	Naturalness	5	False	Naturalness	4	False	Intent	5	False	Unclassifiable	3	True	Naturalness	7	True	Impact	6	False	Avoidability	4	False	Naturalness	4	False	Intent	1	False	Naturalness	2	False	Naturalness	2	False	Intent	9	False	Intent	3	True	Intent	5
54	Referees	False	Naturalness	1	False	Intent	2	False	Naturalness	7	False	Avoidability	2	True	Naturalness	1	True	Naturalness	8	True	Naturalness	2	True	Avoidability	1	False	Avoidability	1	False	Naturalness	1	False	Intent	1	False	Avoidability	1	True	Naturalness	3	True	Naturalness	6	True	Naturalness	1	True	Naturalness	1
55	Referees	False	Naturalness	3	False	Intent	4	True	Naturalness	7	False	Avoidability	8	True	Avoidability	6	True	Naturalness	4	True	Naturalness	6	True	Naturalness	4	False	Avoidability	7	False	Naturalness	6	False	Intent	3	True	Avoidability	6	True	Naturalness	6	False	Intent	6	False	Intent	6	False	Naturalness	7
56	Referees	False	Naturalness	4	False	Intent	4	False	Naturalness	2	True	Naturalness	10	True	Intent	5	True	Naturalness	4	True	Naturalness	5	True	Naturalness	1	False	Naturalness	2	False	Naturalness	9	False	Intent	2	False	Naturalness	3	True	Naturalness	2	False	Intent	10	True	Naturalness	9	True	Intent	5
57	Referees	False	Naturalness	2	False	Intent	2	True	Naturalness	2	False	Naturalness	9	True	Intent	2	False	Avoidability	7	True	Intent	3	True	Naturalness	3	False	Avoidability	3	False	Naturalness	2	False	Intent	1	False	Avoidability	3	True	Naturalness	3	True	Naturalness	4	True	Naturalness	3	True	Naturalness	3
58	Referees	False	Naturalness	1	False	Intent	1	True	Intent	1	False	Naturalness	9	True	Intent	4	False	Naturalness	6	True	Naturalness	8	True	Naturalness	2	False	Avoidability	5	False	Naturalness	8	False	Intent	1	False	Naturalness	3	True	Naturalness	1	True	Avoidability	7	True	Naturalness	1	True	Naturalness	1
59	Referees	False	Naturalness	1	False	Naturalness	2	False	Naturalness	4	True	Intent	3	True	Avoidability	2	False	Naturalness	4	True	Intent	3	True	Avoidability	2	False	Avoidability	2	True	Intent	8	False	Intent	1	False	Avoidability	1	True	Intent	2	False	Intent	2	True	Naturalness	2	True	Naturalness	9
60	Referees	False	Naturalness	1	False	Intent	1	True	Naturalness	3	True	Intent	3	True	Intent	1	True	Avoidability	2	True	Naturalness	2	True	Intent	2	False	Avoidability	2	False	Naturalness	3	False	Intent	1	False	Avoidability	2	True	Naturalness	7	True	Naturalness	8	True	Naturalness	1	True	Naturalness	1
61	Referees	False	Naturalness	3	False	Naturalness	3	False	Naturalness	8	False	Naturalness	7	True	Avoidability	2	True	Impact	9	True	Intent	9	False	Naturalness	9	False	Intent	3	False	Naturalness	4	False	Intent	3	False	Naturalness	2	True	Naturalness	3	False	Intent	3	False	Intent	8	True	Intent	10
62	Referees	False	Naturalness	2	False	Naturalness	3	False	Naturalness	5	False	Naturalness	7	True	Intent	4	False	Avoidability	10	False	Naturalness	9	False	Avoidability	5	False	Avoidability	4	False	Naturalness	5	False	Intent	3	False	Naturalness	6	True	Naturalness	4	True	Naturalness	7	False	Intent	5	True	Intent	2
63	Referees	False	Naturalness	1	False	Intent	1	True	Intent	10	True	Naturalness	9	False	Avoidability	8	True	Naturalness	3	True	Naturalness	2	True	Naturalness	8	False	Naturalness	5	False	Naturalness	2	False	Intent	1	False	Avoidability	6	True	Naturalness	3	False	Intent	1	True	Naturalness	1	True	Naturalness	4
64	Referees	False	Naturalness	2	False	Naturalness	6	True	Intent	9	False	Naturalness	8	True	Intent	1	False	Naturalness	7	True	Naturalness	8	True	Naturalness	6	False	Intent	3	False	Naturalness	1	False	Intent	1	False	Naturalness	2	True	Naturalness	7	False	Intent	2	True	Naturalness	8	True	Naturalness	6
65	Referees	False	Naturalness	1	False	Intent	1	True	Intent	2	True	Naturalness	2	True	Naturalness	1	True	Naturalness	2	True	Naturalness	5	True	Intent	1	False	Avoidability	2	False	Naturalness	1	False	Intent	1	False	Naturalness	1	True	Avoidability	1	False	Intent	3	True	Naturalness	5	True	Naturalness	1
66	Referees	False	Naturalness	1	False	Naturalness	1	True	Avoidability	3	False	Naturalness	7	True	Naturalness	1	True	Intent	8	True	Naturalness	7	True	Naturalness	9	False	Intent	1	False	Naturalness	1	False	Intent	1	False	Avoidability	1	True	Naturalness	3	False	Intent	3	True	Naturalness	1	True	Naturalness	3
67	Referees	False	Naturalness	2	False	Naturalness	3	False	Naturalness	2	False	Naturalness	9	False	Naturalness	7	True	Intent	7	True	Naturalness	3	False	Naturalness	5	False	Avoidability	1	False	Naturalness	3	False	Intent	1	False	Avoidability	3	False	Naturalness	6	False	Intent	2	True	Naturalness	5	False	Naturalness	5
68	Referees	False	Naturalness	1	False	Intent	1	True	Avoidability	8	True	Avoidability	7	True	Naturalness	8	True	Unclassifiable	9	True	Naturalness	8	True	Naturalness	3	False	Avoidability	6	False	Naturalness	1	False	Intent	1	False	Avoidability	3	True	Naturalness	3	False	Intent	4	True	Naturalness	2	True	Naturalness	2
69	Referees	False	Naturalness	1	False	Naturalness	1	True	Naturalness	7	True	Intent	5	True	Intent	1	False	Intent	9	False	Intent	9	False	Naturalness	5	True	Intent	3	False	Naturalness	3	False	Intent	1	False	Naturalness	1	False	Naturalness	9	True	Naturalness	4	True	Naturalness	3	True	Naturalness	1
70	Referees	False	Naturalness	1	False	Naturalness	1	True	Naturalness	2	False	Naturalness	1	True	Intent	1	False	Naturalness	1	True	Intent	8	True	Naturalness	3	True	Intent	7	False	Naturalness	8	False	Intent	1	True	Naturalness	8	True	Naturalness	1	True	Naturalness	1	True	Naturalness	3	True	Naturalness	1
71	Referees	False	Naturalness	6	False	Intent	1	False	Naturalness	7	False	Intent	6	True	Intent	3	False	Unclassifiable	7	False	Avoidability	7	True	Naturalness	3	False	Avoidability	4	False	Naturalness	3	False	Intent	1	False	Avoidability	3	True	Naturalness	6	False	Intent	7	True	Naturalness	3	True	Naturalness	6
72	Referees	False	Naturalness	3	False	Intent	4	True	Naturalness	6	False	Naturalness	7	True	Naturalness	6	True	Naturalness	6	True	Naturalness	3	True	Naturalness	2	False	Naturalness	2	False	Naturalness	7	False	Intent	3	False	Avoidability	2	True	Naturalness	5	True	Naturalness	3	True	Avoidability	3	True	Naturalness	9
73	Referees	False	Avoidability	4	False	Naturalness	8	True	Avoidability	3	True	Naturalness	9	True	Intent	8	False	Avoidability	9	True	Intent	7	True	Naturalness	5	False	Avoidability	10	False	Naturalness	6	False	Intent	1	False	Avoidability	1	True	Naturalness	10	True	Naturalness	10	True	Naturalness	9	True	Naturalness	7
74	Referees	False	Intent	9	False	Intent	4	True	Avoidability	7	False	Intent	6	True	Avoidability	6	True	Naturalness	4	True	Naturalness	7	True	Naturalness	6	True	Impact	8	False	Naturalness	5	False	Intent	5	True	Naturalness	6	True	Naturalness	6	True	Naturalness	6	True	Naturalness	9	True	Naturalness	7
75	Referees	False	Naturalness	1	False	Intent	1	False	Naturalness	4	False	Naturalness	2	True	Naturalness	2	True	Naturalness	1	True	Naturalness	1	True	Naturalness	3	False	Naturalness	1	False	Naturalness	1	False	Intent	1	False	Intent	3	True	Naturalness	6	False	Intent	1	True	Naturalness	8	False	Naturalness	7
76	Referees	False	Naturalness	1	False	Intent	4	False	Naturalness	2	True	Naturalness	6	True	Naturalness	3	True	Naturalness	1	True	Intent	2	False	Avoidability	6	False	Naturalness	2	False	Naturalness	1	False	Intent	1	False	Naturalness	2	False	Naturalness	3	False	Naturalness	6	True	Naturalness	1	True	Naturalness	1
77	Referees	False	Naturalness	1	False	Intent	1	False	Naturalness	8	False	Naturalness	8	True	Intent	1	True	Intent	1	True	Naturalness	1	True	Naturalness	1	False	Avoidability	1	False	Naturalness	1	False	Intent	1	False	Naturalness	1	True	Intent	1	True	Naturalness	1	True	Naturalness	2	True	Naturalness	1
78	Referees	False	Naturalness	1	False	Intent	1	False	Naturalness	2	False	Naturalness	2	True	Intent	1	True	Intent	4	True	Intent	3	True	Naturalness	3	False	Avoidability	1	False	Naturalness	1	False	Intent	1	False	Avoidability	1	True	Naturalness	3	False	Intent	1	True	Naturalness	1	True	Naturalness	1
79	Referees	False	Naturalness	3	False	Intent	4	False	Naturalness	5	True	Naturalness	5	True	Naturalness	5	False	Intent	9	True	Naturalness	1	True	Naturalness	9	False	Avoidability	5	False	Naturalness	1	False	Intent	1	False	Naturalness	4	True	Naturalness	5	False	Intent	9	True	Naturalness	4	True	Naturalness	6
80	Referees	False	Naturalness	2	False	Intent	3	False	Naturalness	2	True	Naturalness	3	True	Intent	3	True	Naturalness	8	True	Naturalness	3	True	Naturalness	4	True	Intent	8	False	Naturalness	3	False	Intent	1	False	Avoidability	4	True	Naturalness	7	False	Intent	2	True	Naturalness	4	True	Naturalness	4
81	Referees	False	Naturalness	5	False	Naturalness	2	True	Intent	5	False	Intent	5	True	Intent	3	False	Naturalness	2	False	Naturalness	6	True	Intent	8	False	Intent	5	False	Naturalness	8	False	Intent	2	False	Intent	3	False	Naturalness	6	False	Intent	5	True	Intent	4	False	Naturalness	9
82	Referees	False	Naturalness	4	False	Intent	3	False	Naturalness	6	False	Naturalness	6	True	Naturalness	6	False	Avoidability	5	True	Naturalness	3	True	Naturalness	8	False	Naturalness	4	False	Naturalness	4	False	Intent	5	False	Avoidability	3	True	Naturalness	5	True	Unclassifiable	4	True	Naturalness	6	False	Naturalness	8
83	Referees	False	Naturalness	1	False	Intent	1	True	Avoidability	3	False	Intent	6	False	Intent	7	False	Naturalness	5	False	Avoidability	4	True	Naturalness	5	False	Avoidability	1	False	Naturalness	1	False	Intent	1	False	Naturalness	1	True	Naturalness	2	False	Intent	2	True	Naturalness	3	True	Intent	6
84	Referees	False	Naturalness	1	False	Intent	2	True	Avoidability	10	False	Avoidability	9	True	Intent	2	False	Naturalness	4	False	Avoidability	10	True	Naturalness	4	True	Intent	7	False	Naturalness	1	False	Naturalness	1	False	Naturalness	1	False	Avoidability	9	False	Intent	10	True	Naturalness	3	True	Intent	1
85	Referees	False	Naturalness	5	False	Intent	2	False	Intent	6	True	Intent	6	True	Intent	2	True	Naturalness	6	False	Avoidability	10	True	Naturalness	3	False	Naturalness	7	False	Naturalness	7	False	Intent	3	False	Intent	5	True	Naturalness	1	False	Intent	7	True	Naturalness	2	True	Naturalness	2
86	Referees	False	Naturalness	1	False	Naturalness	1	False	Naturalness	8	False	Naturalness	4	True	Naturalness	2	False	Avoidability	3	False	Naturalness	8	True	Naturalness	3	False	Avoidability	4	False	Naturalness	1	False	Intent	1	False	Naturalness	1	True	Naturalness	4	True	Naturalness	7	True	Naturalness	2	True	Naturalness	1
87	Referees	False	Naturalness	1	False	Naturalness	6	True	Avoidability	6	True	Intent	4	True	Intent	2	False	Avoidability	8	True	Naturalness	8	True	Naturalness	4	False	Avoidability	3	False	Naturalness	2	False	Intent	2	False	Naturalness	4	True	Avoidability	6	True	Naturalness	7	True	Naturalness	4	True	Naturalness	3
88	Referees	False	Naturalness	3	False	Intent	3	True	Avoidability	4	False	Avoidability	7	True	Naturalness	7	True	Naturalness	4	True	Naturalness	3	True	Naturalness	2	False	Avoidability	6	False	Naturalness	3	False	Intent	1	False	Avoidability	4	True	Avoidability	6	False	Intent	4	True	Naturalness	2	True	Naturalness	3
89	Referees	False	Naturalness	3	False	Naturalness	1	True	Intent	6	False	Naturalness	8	True	Intent	3	True	Unclassifiable	10	True	Naturalness	6	True	Naturalness	2	False	Avoidability	8	False	Naturalness	6	False	Intent	1	False	Naturalness	5	True	Naturalness	8	False	Intent	2	True	Avoidability	4	True	Naturalness	3
90	Referees	False	Naturalness	3	False	Naturalness	4	False	Intent	8	False	Avoidability	5	True	Intent	6	True	Naturalness	9	True	Naturalness	10	True	Naturalness	10	False	Avoidability	8	False	Naturalness	8	False	Intent	7	False	Naturalness	5	True	Naturalness	8	True	Naturalness	9	True	Naturalness	8	True	Naturalness	10
91	Referees	False	Intent	1	False	Intent	2	True	Intent	7	False	Naturalness	2	True	Naturalness	1	False	Avoidability	8	True	Naturalness	2	False	Avoidability	1	False	Naturalness	4	False	Naturalness	1	False	Intent	1	True	Naturalness	6	True	Intent	10	False	Intent	2	True	Naturalness	2	False	Naturalness	4
92	Referees	False	Naturalness	1	False	Intent	4	False	Naturalness	1	False	Naturalness	3	True	Intent	1	True	Naturalness	6	False	Avoidability	9	False	Naturalness	3	False	Avoidability	3	False	Naturalness	1	False	Intent	1	False	Naturalness	2	True	Naturalness	9	False	Intent	8	True	Naturalness	8	False	Naturalness	8
93	Referees	False	Intent	2	False	Avoidability	3	False	Naturalness	7	True	Naturalness	7	True	Naturalness	1	True	Naturalness	5	True	Naturalness	2	True	Naturalness	5	False	Intent	7	False	Naturalness	5	False	Intent	4	False	Naturalness	3	True	Naturalness	5	True	Naturalness	6	True	Naturalness	1	False	Unclassifiable	5
94	Referees	False	Naturalness	5	False	Intent	1	False	Naturalness	10	False	Naturalness	4	True	Naturalness	1	False	Naturalness	8	False	Naturalness	6	True	Naturalness	7	False	Avoidability	3	False	Naturalness	3	False	Intent	3	False	Avoidability	7	True	Intent	7	True	Naturalness	5	True	Naturalness	2	False	Naturalness	8
95	Referees	False	Naturalness	2	False	Intent	2	False	Naturalness	2	False	Intent	4	True	Naturalness	4	True	Naturalness	6	True	Intent	5	True	Intent	6	False	Naturalness	7	False	Naturalness	4	False	Intent	3	False	Intent	3	False	Avoidability	7	True	Avoidability	7	True	Naturalness	6	True	Naturalness	8
96	Referees	False	Naturalness	2	False	Intent	2	True	Intent	10	False	Naturalness	10	True	Intent	4	True	Naturalness	1	True	Naturalness	2	True	Intent	4	False	Avoidability	8	False	Naturalness	1	False	Intent	1	False	Avoidability	2	True	Naturalness	9	False	Intent	1	True	Intent	1	True	Naturalness	2
97	Referees	False	Naturalness	2	False	Intent	3	True	Avoidability	9	False	Avoidability	3	True	Intent	4	False	Avoidability	4	False	Avoidability	9	True	Naturalness	4	False	Avoidability	6	False	Naturalness	3	False	Intent	10	False	Avoidability	6	True	Avoidability	7	False	Intent	6	True	Naturalness	7	True	Naturalness	4
98	Referees	False	Naturalness	1	False	Intent	1	False	Naturalness	5	False	Naturalness	1	False	Naturalness	1	False	Naturalness	4	True	Intent	4	False	Naturalness	2	False	Naturalness	3	False	Naturalness	1	False	Intent	1	False	Naturalness	2	True	Intent	4	False	Intent	1	False	Intent	6	True	Naturalness	1
99	Referees	False	Naturalness	10	False	Intent	3	False	Naturalness	7	True	Naturalness	8	True	Naturalness	5	True	Naturalness	5	True	Naturalness	4	True	Naturalness	2	True	Intent	4	False	Naturalness	8	False	Intent	1	True	Intent	9	True	Intent	4	False	Intent	7	False	Intent	9	False	Naturalness	8
100	Referees	False	Naturalness	2	False	Intent	2	True	Intent	10	True	Naturalness	5	True	Naturalness	3	True	Naturalness	9	True	Intent	5	True	Impact	8	False	Avoidability	2	False	Naturalness	1	False	Intent	1	False	Naturalness	3	True	Naturalness	8	True	Naturalness	9	False	Intent	5	True	Naturalness	3
101	Referees	False	Naturalness	4	False	Intent	4	True	Unclassifiable	4	True	Naturalness	6	True	Intent	6	True	Intent	8	True	Naturalness	4	True	Intent	10	False	Avoidability	7	False	Naturalness	6	False	Intent	2	False	Avoidability	3	True	Naturalness	4	False	Intent	8	True	Naturalness	6	True	Intent	8
102	Referees	False	Naturalness	3	False	Intent	2	False	Naturalness	5	False	Naturalness	2	True	Intent	1	True	Naturalness	3	True	Naturalness	3	True	Naturalness	7	False	Intent	7	False	Naturalness	1	False	Intent	1	False	Naturalness	1	True	Naturalness	7	True	Unclassifiable	3	True	Naturalness	1	True	Naturalness	1
103	Referees	False	Naturalness	2	False	Naturalness	1	False	Naturalness	5	False	Intent	5	True	Intent	3	False	Avoidability	5	False	Naturalness	8	True	Naturalness	4	False	Avoidability	4	False	Naturalness	2	False	Intent	1	False	Intent	4	True	Naturalness	2	False	Intent	3	False	Intent	7	True	Naturalness	1
104	Referees	False	Naturalness	5	False	Intent	8	True	Naturalness	6	False	Naturalness	7	True	Naturalness	4	True	Naturalness	7	True	Naturalness	3	True	Naturalness	3	True	Naturalness	4	False	Naturalness	6	True	Naturalness	6	True	Naturalness	4	True	Naturalness	1	True	Naturalness	3	True	Naturalness	6	True	Naturalness	6
105	Referees	False	Naturalness	2	False	Intent	2	True	Avoidability	6	True	Avoidability	4	True	Intent	2	False	Avoidability	8	True	Intent	6	True	Naturalness	4	False	Avoidability	2	False	Naturalness	9	False	Intent	2	False	Naturalness	8	True	Naturalness	2	False	Intent	6	True	Avoidability	8	True	Naturalness	4
106	Referees	False	Naturalness	1	False	Intent	6	False	Naturalness	2	True	Naturalness	1	True	Naturalness	1	True	Naturalness	1	True	Naturalness	7	True	Naturalness	2	True	Intent	7	False	Naturalness	1	False	Intent	1	False	Naturalness	6	True	Naturalness	3	False	Intent	1	True	Naturalness	8	True	Naturalness	1
107	Referees	False	Naturalness	1	False	Intent	1	True	Avoidability	5	False	Naturalness	3	True	Intent	3	False	Avoidability	9	False	Avoidability	5	True	Naturalness	3	False	Avoidability	2	False	Naturalness	2	False	Intent	2	False	Avoidability	1	True	Intent	4	True	Naturalness	3	True	Naturalness	4	True	Intent	1
108	Referees	False	Naturalness	2	False	Intent	2	True	Avoidability	8	False	Naturalness	7	True	Intent	7	True	Naturalness	6	True	Naturalness	7	True	Avoidability	4	False	Avoidability	9	False	Naturalness	6	False	Intent	2	False	Naturalness	2	True	Naturalness	5	True	Avoidability	4	True	Naturalness	3	True	Naturalness	4
109	Referees	False	Naturalness	2	False	Intent	2	True	Intent	4	True	Naturalness	6	True	Intent	8	False	Avoidability	9	True	Naturalness	4	True	Naturalness	7	False	Intent	3	False	Naturalness	7	False	Naturalness	1	False	Naturalness	2	True	Naturalness	3	False	Intent	5	True	Naturalness	6	True	Naturalness	5
110	Referees	False	Naturalness	1	False	Intent	1	True	Avoidability	8	True	Naturalness	8	True	Naturalness	3	False	Avoidability	1	False	Avoidability	3	False	Intent	4	False	Avoidability	1	False	Naturalness	1	False	Intent	1	False	Naturalness	2	True	Naturalness	4	True	Naturalness	7	True	Naturalness	7	False	Naturalness	2
111	Referees	False	Naturalness	1	False	Intent	1	False	Intent	8	True	Avoidability	8	True	Intent	8	False	Intent	10	False	Intent	4	True	Naturalness	10	False	Intent	6	False	Naturalness	6	False	Intent	1	False	Intent	1	True	Intent	5	False	Intent	1	True	Avoidability	6	True	Avoidability	7
112	Referees	False	Naturalness	4	False	Naturalness	4	False	Naturalness	10	False	Naturalness	7	True	Naturalness	1	False	Avoidability	3	False	Avoidability	8	False	Naturalness	9	False	Naturalness	3	False	Naturalness	2	False	Intent	3	False	Naturalness	2	True	Naturalness	6	True	Naturalness	10	False	Intent	3	False	Naturalness	10
113	Referees	False	Naturalness	3	False	Intent	2	False	Naturalness	5	True	Naturalness	7	True	Naturalness	4	True	Naturalness	9	True	Naturalness	6	True	Naturalness	6	False	Naturalness	4	False	Naturalness	3	False	Intent	2	False	Naturalness	1	True	Naturalness	6	True	Naturalness	8	True	Naturalness	7	True	Naturalness	6
114	Referees	False	Naturalness	1	False	Intent	3	False	Naturalness	3	True	Naturalness	7	True	Intent	1	True	Naturalness	3	True	Naturalness	3	True	Naturalness	2	False	Avoidability	3	False	Naturalness	1	False	Naturalness	3	False	Naturalness	1	True	Naturalness	2	False	Intent	2	True	Naturalness	1	True	Naturalness	1
115	Referees	False	Naturalness	2	False	Intent	2	False	Naturalness	2	False	Naturalness	2	True	Intent	7	True	Intent	6	True	Naturalness	3	True	Naturalness	7	True	Intent	8	False	Avoidability	3	False	Intent	1	False	Avoidability	6	True	Intent	4	False	Intent	3	False	Intent	7	False	Naturalness	7
116	Referees	False	Naturalness	2	False	Intent	1	False	Intent	9	True	Avoidability	9	True	Intent	9	True	Naturalness	6	False	Avoidability	9	True	Intent	8	False	Intent	3	False	Naturalness	4	False	Intent	1	False	Naturalness	1	False	Impact	9	False	Intent	7	False	Intent	6	True	Naturalness	5
117	Referees	False	Naturalness	2	False	Naturalness	4	False	Intent	8	True	Intent	10	True	Intent	1	True	Naturalness	5	True	Naturalness	1	True	Naturalness	5	False	Avoidability	5	False	Naturalness	2	False	Intent	6	False	Naturalness	3	True	Naturalness	5	True	Naturalness	3	True	Naturalness	1	True	Naturalness	2
118	Referees	False	Naturalness	2	False	Naturalness	3	False	Naturalness	7	False	Naturalness	7	True	Avoidability	7	True	Naturalness	6	True	Naturalness	5	True	Avoidability	7	False	Intent	2	False	Naturalness	4	False	Intent	3	False	Avoidability	2	True	Naturalness	4	False	Intent	6	True	Naturalness	2	True	Naturalness	2
119	Referees	False	Naturalness	2	False	Intent	4	False	Intent	4	True	Intent	7	True	Intent	5	False	Avoidability	2	False	Avoidability	8	True	Naturalness	6	False	Avoidability	4	False	Naturalness	6	False	Intent	1	False	Naturalness	1	True	Naturalness	10	False	Intent	5	True	Naturalness	7	True	Naturalness	7
120	Referees	False	Naturalness	2	False	Intent	2	True	Naturalness	6	True	Intent	10	True	Naturalness	6	True	Intent	9	True	Naturalness	9	True	Intent	3	False	Avoidability	1	False	Naturalness	7	False	Intent	1	False	Naturalness	5	True	Naturalness	3	False	Intent	7	True	Naturalness	6	True	Naturalness	1
121	Referees	False	Naturalness	3	False	Intent	3	False	Naturalness	6	False	Intent	5	True	Avoidability	2	False	Avoidability	3	False	Naturalness	2	False	Naturalness	8	False	Avoidability	2	False	Naturalness	4	False	Intent	1	False	Intent	4	False	Naturalness	6	False	Naturalness	3	True	Avoidability	6	False	Intent	5
122	Referees	False	Naturalness	2	False	Naturalness	1	True	Naturalness	2	False	Naturalness	3	True	Intent	6	True	Naturalness	2	True	Naturalness	3	False	Naturalness	7	False	Naturalness	1	False	Naturalness	2	False	Naturalness	1	False	Naturalness	3	False	Naturalness	7	True	Naturalness	8	True	Naturalness	7	True	Naturalness	4
123	Referees	False	Naturalness	1	False	Intent	1	False	Naturalness	6	True	Naturalness	6	True	Intent	3	True	Naturalness	4	True	Naturalness	6	True	Naturalness	2	False	Avoidability	9	False	Naturalness	2	False	Intent	1	False	Naturalness	2	True	Naturalness	4	False	Intent	6	True	Naturalness	5	True	Naturalness	2
124	Referees	False	Naturalness	1	False	Naturalness	3	True	Naturalness	8	False	Intent	7	True	Intent	4	False	Naturalness	2	True	Naturalness	4	True	Naturalness	4	False	Intent	7	False	Intent	6	False	Intent	1	False	Intent	7	True	Naturalness	2	True	Naturalness	7	True	Naturalness	6	True	Intent	1
125	Referees	False	Naturalness	5	False	Intent	4	True	Intent	7	False	Avoidability	6	True	Intent	6	True	Intent	6	True	Naturalness	5	True	Naturalness	8	False	Avoidability	6	False	Naturalness	5	False	Intent	3	False	Naturalness	6	True	Intent	6	False	Intent	8	False	Intent	6	True	Naturalness	7
126	Referees	False	Naturalness	2	False	Intent	1	False	Naturalness	4	True	Naturalness	7	True	Naturalness	4	True	Naturalness	2	True	Naturalness	1	True	Avoidability	7	True	Intent	3	False	Naturalness	2	False	Intent	1	False	Naturalness	2	True	Naturalness	7	False	Intent	1	True	Naturalness	8	True	Naturalness	8
127	Referees	False	Naturalness	1	False	Intent	1	False	Naturalness	1	True	Intent	8	True	Naturalness	1	False	Naturalness	7	False	Avoidability	10	False	Naturalness	4	False	Naturalness	1	False	Naturalness	8	False	Intent	1	False	Naturalness	1	True	Naturalness	1	False	Intent	1	True	Intent	2	True	Naturalness	9
128	Referees	False	Naturalness	2	False	Intent	2	True	Avoidability	5	False	Naturalness	8	True	Naturalness	5	True	Naturalness	9	True	Naturalness	3	True	Naturalness	2	False	Avoidability	5	False	Naturalness	1	False	Intent	1	False	Avoidability	2	True	Naturalness	8	True	Naturalness	9	True	Naturalness	3	True	Naturalness	3
129	Referees	False	Avoidability	2	False	Intent	4	True	Intent	4	True	Avoidability	10	True	Intent	1	False	Avoidability	3	True	Naturalness	6	True	Intent	3	False	Naturalness	6	False	Naturalness	7	False	Intent	2	False	Avoidability	7	True	Avoidability	7	True	Naturalness	4	True	Naturalness	3	True	Naturalness	4
130	Referees	False	Naturalness	2	False	Intent	4	False	Naturalness	7	False	Naturalness	10	True	Avoidability	5	False	Avoidability	5	False	Avoidability	5	False	Avoidability	6	False	Avoidability	8	False	Naturalness	4	False	Intent	1	False	Naturalness	2	True	Naturalness	8	False	Intent	3	True	Avoidability	4	True	Naturalness	4
131	Referees	False	Intent	1	False	Intent	10	False	Intent	7	False	Naturalness	5	True	Naturalness	3	False	Naturalness	8	True	Unclassifiable	1	False	Naturalness	8	False	Intent	2	False	Naturalness	1	False	Intent	1	False	Intent	8	True	Naturalness	8	True	Avoidability	3	True	Naturalness	5	True	Unclassifiable	1
132	Referees	False	Intent	3	False	Intent	3	False	Naturalness	7	False	Naturalness	4	True	Naturalness	3	True	Naturalness	3	True	Naturalness	2	True	Naturalness	9	False	Intent	8	False	Naturalness	8	False	Intent	1	False	Naturalness	4	True	Naturalness	8	False	Intent	7	True	Naturalness	8	True	Naturalness	7
133	Referees	False	Intent	1	False	Naturalness	4	False	Intent	2	False	Intent	2	True	Intent	5	True	Naturalness	3	True	Naturalness	3	True	Naturalness	4	False	Avoidability	1	False	Naturalness	1	False	Intent	1	False	Intent	2	True	Naturalness	6	False	Intent	5	True	Avoidability	2	False	Intent	7
134	Referees	False	Naturalness	1	False	Intent	2	True	Avoidability	8	False	Avoidability	8	True	Intent	8	True	Naturalness	8	True	Naturalness	3	True	Naturalness	3	False	Intent	8	False	Naturalness	4	False	Intent	1	False	Naturalness	3	True	Naturalness	1	True	Naturalness	7	True	Naturalness	4	True	Naturalness	2
135	Referees	False	Naturalness	7	False	Intent	2	False	Intent	7	False	Naturalness	10	True	Intent	1	True	Naturalness	2	True	Naturalness	1	True	Naturalness	10	False	Avoidability	8	False	Naturalness	2	False	Intent	1	False	Avoidability	3	True	Naturalness	7	False	Intent	8	True	Naturalness	7	True	Naturalness	2
136	Referees	False	Naturalness	1	False	Intent	1	True	Naturalness	2	False	Naturalness	7	True	Intent	3	True	Naturalness	7	True	Naturalness	1	True	Naturalness	2	True	Intent	2	False	Naturalness	1	False	Intent	1	False	Avoidability	4	False	Impact	7	False	Intent	2	False	Intent	9	False	Naturalness	9
137	Referees	False	Naturalness	2	False	Intent	2	True	Intent	7	False	Naturalness	6	True	Intent	1	True	Naturalness	1	True	Naturalness	4	True	Impact	3	True	Intent	6	False	Naturalness	2	False	Intent	1	False	Avoidability	5	True	Intent	3	True	Naturalness	3	True	Naturalness	3	True	Naturalness	4
138	Referees	False	Naturalness	5	False	Intent	3	True	Naturalness	5	True	Naturalness	5	True	Naturalness	4	True	Naturalness	5	True	Naturalness	1	True	Naturalness	8	False	Avoidability	2	False	Naturalness	5	False	Naturalness	1	False	Intent	3	True	Naturalness	2	False	Naturalness	5	True	Naturalness	5	True	Naturalness	3
139	Referees	False	Naturalness	3	False	Naturalness	3	True	Intent	6	False	Naturalness	5	True	Intent	2	True	Naturalness	5	True	Naturalness	7	False	Naturalness	6	False	Avoidability	4	False	Naturalness	2	False	Intent	1	False	Avoidability	9	True	Intent	10	False	Intent	6	True	Naturalness	9	True	Naturalness	7
140	Referees	False	Naturalness	2	False	Intent	2	False	Naturalness	6	False	Naturalness	7	True	Naturalness	1	True	Naturalness	1	True	Naturalness	2	True	Naturalness	9	False	Intent	5	False	Naturalness	6	False	Intent	1	False	Intent	8	True	Naturalness	2	False	Intent	1	False	Intent	6	False	Intent	8
141	Referees	False	Naturalness	3	False	Intent	3	True	Naturalness	9	False	Naturalness	7	True	Naturalness	8	False	Avoidability	9	True	Naturalness	5	True	Impact	9	True	Intent	9	False	Naturalness	5	False	Intent	7	False	Naturalness	2	True	Naturalness	3	True	Naturalness	6	False	Intent	7	True	Naturalness	10
142	Referees	True	Intent	8	False	Intent	2	True	Intent	7	True	Intent	4	False	Intent	3	True	Intent	7	True	Naturalness	4	True	Naturalness	7	True	Intent	8	False	Naturalness	4	False	Intent	3	False	Avoidability	4	True	Naturalness	3	False	Avoidability	8	True	Naturalness	7	True	Naturalness	3
143	Referees	False	Naturalness	2	False	Naturalness	4	True	Naturalness	4	True	Intent	4	True	Avoidability	5	True	Naturalness	3	True	Naturalness	3	True	Naturalness	2	False	Avoidability	8	False	Naturalness	2	False	Naturalness	3	False	Naturalness	4	True	Avoidability	4	False	Intent	8	True	Naturalness	2	True	Naturalness	4
144	Referees	False	Naturalness	1	False	Naturalness	1	False	Naturalness	7	False	Naturalness	2	True	Intent	1	False	Avoidability	9	True	Intent	8	True	Intent	1	False	Avoidability	5	False	Naturalness	1	False	Naturalness	1	False	Naturalness	1	True	Naturalness	2	False	Naturalness	2	True	Naturalness	6	True	Naturalness	7
145	Referees	False	Naturalness	1	False	Naturalness	1	False	Naturalness	1	True	Intent	3	True	Intent	2	True	Naturalness	1	True	Naturalness	1	False	Naturalness	1	False	Avoidability	1	False	Naturalness	1	False	Naturalness	1	False	Naturalness	1	True	Naturalness	1	True	Naturalness	1	True	Naturalness	1	True	Naturalness	3
146	Referees	False	Naturalness	2	False	Intent	3	False	Naturalness	3	True	Avoidability	6	True	Naturalness	5	False	Naturalness	4	True	Naturalness	4	False	Naturalness	6	False	Avoidability	3	False	Naturalness	6	False	Naturalness	4	False	Intent	4	True	Naturalness	8	True	Avoidability	4	True	Naturalness	8	True	Naturalness	4
147	Referees	False	Naturalness	1	False	Intent	1	False	Naturalness	4	False	Naturalness	8	True	Intent	3	True	Naturalness	1	True	Naturalness	3	False	Avoidability	2	False	Avoidability	8	False	Naturalness	1	False	Intent	1	False	Naturalness	1	False	Avoidability	6	False	Intent	4	True	Naturalness	1	True	Intent	4
148	Referees	False	Naturalness	4	False	Avoidability	7	False	Naturalness	5	False	Naturalness	7	False	Avoidability	6	True	Naturalness	7	True	Naturalness	7	True	Naturalness	3	False	Naturalness	6	False	Naturalness	6	False	Unclassifiable	1	False	Naturalness	7	True	Naturalness	7	False	Unclassifiable	1	True	Naturalness	6	True	Naturalness	8
149	Referees	False	Naturalness	4	False	Unclassifiable	6	False	Naturalness	7	False	Intent	4	False	Impact	7	False	Naturalness	8	True	Impact	7	True	Impact	4	False	Naturalness	3	False	Naturalness	5	False	Naturalness	2	False	Avoidability	1	True	Unclassifiable	7	True	Unclassifiable	4	True	Impact	6	True	Naturalness	4
150	Referees	False	Naturalness	2	False	Naturalness	2	True	Intent	1	False	Naturalness	2	True	Naturalness	3	True	Intent	1	True	Intent	8	True	Naturalness	7	False	Naturalness	2	False	Naturalness	2	False	Intent	2	False	Avoidability	1	True	Naturalness	8	False	Naturalness	2	False	Intent	9	True	Naturalness	3
151	Referees	False	Naturalness	1	False	Intent	4	True	Naturalness	6	False	Intent	6	True	Naturalness	2	True	Naturalness	6	True	Intent	7	False	Intent	4	False	Naturalness	4	True	Naturalness	7	False	Intent	2	False	Intent	3	True	Naturalness	1	False	Intent	5	True	Naturalness	5	True	Naturalness	5
152	Referees	False	Naturalness	1	False	Intent	1	False	Naturalness	2	False	Naturalness	4	True	Naturalness	3	True	Unclassifiable	10	True	Naturalness	6	True	Intent	9	False	Naturalness	10	False	Naturalness	3	False	Intent	1	False	Naturalness	3	True	Unclassifiable	10	False	Intent	3	True	Naturalness	1	True	Naturalness	2
153	Referees	False	Naturalness	2	False	Naturalness	4	True	Avoidability	5	True	Intent	3	True	Intent	4	True	Naturalness	8	True	Naturalness	6	False	Naturalness	4	False	Avoidability	6	False	Naturalness	8	False	Intent	2	False	Naturalness	3	True	Naturalness	4	False	Intent	5	True	Avoidability	4	True	Naturalness	7
154	Referees	False	Naturalness	1	False	Intent	3	True	Intent	8	True	Intent	2	True	Intent	3	True	Naturalness	4	True	Naturalness	3	True	Naturalness	7	False	Intent	4	False	Naturalness	2	False	Intent	1	False	Naturalness	1	True	Naturalness	8	False	Intent	8	True	Naturalness	3	True	Intent	4
155	Coaches	False	Naturalness	5	False	Intent	2	True	Intent	5	True	Intent	3	True	Intent	3	True	Impact	3	False	Naturalness	4	True	Impact	2	True	Intent	4	True	Impact	4	False	Intent	2	False	Naturalness	3	True	Intent	4	False	Intent	5	False	Intent	2	False	Intent	3
156	Coaches	False	Naturalness	5	False	Intent	2	False	Intent	3	False	Avoidability	3	True	Naturalness	7	False	Avoidability	1	False	Avoidability	3	True	Impact	5	False	Avoidability	5	True	Avoidability	3	False	Intent	5	False	Intent	1	False	Avoidability	2	False	Intent	4	False	Intent	6	True	Intent	3
157	Coaches	True	Intent	3	False	Avoidability	2	True	Avoidability	3	False	Naturalness	5	True	Naturalness	5	False	Naturalness	7	True	Naturalness	5	True	Intent	1	True	Intent	2	True	Intent	8	False	Avoidability	4	False	Avoidability	4	False	Naturalness	4	True	Naturalness	2	True	Avoidability	2	True	Intent	6
158	Coaches	False	Naturalness	4	False	Intent	1	False	Intent	1	False	Avoidability	8	True	Naturalness	9	False	Avoidability	3	False	Naturalness	2	True	Impact	7	False	Avoidability	3	False	Naturalness	2	False	Intent	1	False	Avoidability	3	False	Naturalness	1	False	Intent	1	False	Intent	4	True	Intent	7
159	Coaches	False	Naturalness	8	False	Intent	3	False	Naturalness	4	False	Naturalness	7	True	Naturalness	9	False	Avoidability	3	False	Avoidability	1	False	Avoidability	7	False	Avoidability	7	False	Naturalness	9	False	Intent	8	False	Avoidability	7	True	Naturalness	8	False	Avoidability	10	False	Intent	7	False	Naturalness	10
160	Coaches	False	Naturalness	1	False	Impact	1	False	Naturalness	8	False	Avoidability	1	True	Naturalness	1	True	Intent	1	True	Naturalness	1	True	Impact	1	True	Intent	1	False	Naturalness	1	False	Avoidability	1	False	Avoidability	1	False	Avoidability	1	False	Intent	1	True	Naturalness	1	False	Avoidability	1
161	Coaches	False	Naturalness	6	False	Intent	5	False	Naturalness	7	True	Naturalness	2	True	Intent	1	True	Avoidability	8	False	Naturalness	2	False	Naturalness	3	False	Avoidability	7	True	Avoidability	5	False	Intent	2	False	Intent	3	False	Naturalness	7	True	Naturalness	5	True	Avoidability	4	False	Naturalness	5
162	Coaches	False	Intent	2	False	Intent	1	False	Naturalness	7	True	Intent	9	True	Intent	5	False	Avoidability	7	False	Intent	5	False	Avoidability	4	True	Intent	10	False	Naturalness	9	False	Naturalness	1	False	Avoidability	5	True	Intent	1	False	Intent	2	True	Intent	4	True	Intent	8
163	Coaches	False	Naturalness	3	False	Avoidability	2	False	Avoidability	3	False	Avoidability	2	False	Avoidability	1	True	Avoidability	3	False	Avoidability	3	False	Avoidability	2	True	Impact	3	True	Impact	2	False	Naturalness	3	False	Avoidability	2	True	Intent	3	False	Intent	8	True	Intent	3	True	Impact	3
164	Coaches	True	Impact	1	False	Intent	1	True	Impact	2	True	Impact	7	True	Naturalness	1	False	Avoidability	1	False	Avoidability	1	True	Impact	1	False	Avoidability	1	False	Naturalness	3	False	Intent	1	False	Avoidability	3	False	Naturalness	2	True	Avoidability	1	False	Intent	1	True	Naturalness	1
165	Coaches	False	Naturalness	2	False	Intent	5	True	Avoidability	7	True	Intent	9	True	Naturalness	1	False	Avoidability	4	False	Avoidability	5	True	Impact	6	False	Avoidability	1	False	Naturalness	4	False	Intent	7	False	Avoidability	7	True	Intent	5	False	Naturalness	8	False	Avoidability	7	False	Naturalness	5
166	Coaches	False	Naturalness	4	False	Intent	4	False	Naturalness	2	False	Naturalness	8	True	Intent	2	False	Intent	1	False	Naturalness	3	True	Intent	6	False	Intent	1	False	Naturalness	3	False	Intent	1	False	Intent	6	True	Intent	4	False	Intent	8	False	Intent	9	False	Naturalness	7
167	Coaches	False	Naturalness	2	False	Avoidability	3	True	Intent	4	False	Naturalness	5	True	Naturalness	3	True	Impact	6	True	Impact	7	True	Impact	3	True	Impact	5	False	Naturalness	7	False	Intent	2	True	Avoidability	4	False	Avoidability	4	True	Intent	3	False	Intent	4	False	Naturalness	7
168	Coaches	False	Naturalness	1	False	Intent	1	False	Naturalness	1	False	Intent	1	True	Intent	1	True	Impact	1	True	Impact	1	True	Impact	1	True	Impact	1	True	Impact	1	False	Intent	1	True	Impact	1	False	Naturalness	1	False	Intent	1	True	Avoidability	1	False	Naturalness	1
169	Coaches	False	Naturalness	1	False	Avoidability	1	False	Intent	1	True	Intent	4	False	Avoidability	6	False	Avoidability	7	False	Avoidability	1	False	Avoidability	10	True	Intent	10	False	Naturalness	4	False	Intent	1	True	Unclassifiable	7	True	Avoidability	9	True	Avoidability	8	True	Avoidability	10	True	Intent	3
170	Coaches	False	Naturalness	1	False	Intent	1	False	Naturalness	1	True	Intent	5	True	Naturalness	3	False	Avoidability	5	False	Avoidability	3	False	Naturalness	5	True	Impact	5	False	Naturalness	5	False	Intent	1	False	Naturalness	3	False	Naturalness	4	False	Intent	5	True	Avoidability	5	False	Intent	5
171	Coaches	False	Naturalness	2	False	Avoidability	2	True	Intent	7	True	Intent	2	True	Intent	2	True	Avoidability	2	True	Avoidability	5	False	Intent	2	True	Impact	3	False	Naturalness	5	False	Intent	3	True	Avoidability	2	True	Avoidability	9	True	Impact	5	True	Avoidability	2	True	Intent	1
172	Coaches	False	Naturalness	1	False	Intent	1	False	Intent	2	True	Naturalness	2	True	Intent	1	False	Avoidability	1	False	Avoidability	6	False	Naturalness	3	False	Avoidability	1	False	Avoidability	6	False	Intent	1	False	Naturalness	2	True	Intent	3	True	Naturalness	2	True	Naturalness	7	True	Intent	6
173	Coaches	True	Impact	3	False	Intent	2	True	Impact	8	True	Naturalness	8	True	Intent	7	True	Naturalness	8	False	Avoidability	10	False	Naturalness	10	True	Intent	10	False	Naturalness	10	False	Intent	7	False	Avoidability	10	True	Impact	7	False	Intent	10	False	Intent	10	True	Avoidability	6
174	Coaches	False	Naturalness	2	False	Intent	1	True	Intent	1	True	Intent	6	True	Intent	1	False	Naturalness	3	False	Naturalness	3	False	Naturalness	7	True	Intent	5	False	Naturalness	3	False	Intent	2	False	Intent	2	True	Naturalness	3	False	Intent	8	True	Naturalness	2	False	Naturalness	1
175	Coaches	False	Naturalness	1	False	Intent	1	False	Intent	2	False	Intent	2	False	Intent	5	False	Avoidability	1	False	Avoidability	3	False	Naturalness	3	False	Avoidability	5	False	Naturalness	1	False	Intent	1	False	Naturalness	2	False	Naturalness	4	False	Intent	6	False	Naturalness	8	False	Naturalness	3
176	Coaches	False	Naturalness	5	False	Naturalness	4	True	Intent	4	True	Naturalness	4	True	Naturalness	5	True	Intent	4	True	Naturalness	3	True	Naturalness	4	True	Intent	4	False	Avoidability	4	False	Avoidability	4	False	Avoidability	4	True	Naturalness	5	False	Intent	5	True	Naturalness	4	True	Naturalness	4
177	Coaches	False	Naturalness	6	False	Intent	7	False	Intent	3	False	Naturalness	3	True	Naturalness	4	True	Naturalness	5	True	Naturalness	6	True	Impact	7	False	Avoidability	6	False	Naturalness	2	False	Intent	1	False	Intent	4	False	Impact	8	False	Intent	8	True	Naturalness	4	True	Avoidability	8
178	Coaches	False	Naturalness	1	False	Intent	1	False	Naturalness	7	False	Naturalness	1	True	Intent	1	False	Naturalness	1	False	Naturalness	1	False	Naturalness	1	False	Naturalness	1	False	Naturalness	1	False	Intent	1	False	Avoidability	1	True	Intent	3	True	Naturalness	9	True	Naturalness	4	True	Naturalness	7
179	Coaches	True	Impact	6	False	Intent	3	False	Naturalness	5	True	Naturalness	3	True	Naturalness	6	True	Impact	7	False	Avoidability	6	True	Impact	3	False	Avoidability	8	False	Avoidability	6	False	Intent	4	True	Avoidability	6	True	Intent	7	False	Intent	3	True	Intent	8	True	Avoidability	6
180	Coaches	False	Naturalness	4	False	Intent	2	False	Naturalness	2	True	Intent	6	True	Intent	4	False	Naturalness	10	True	Impact	5	False	Naturalness	4	False	Avoidability	7	False	Intent	2	False	Intent	1	False	Avoidability	3	True	Intent	7	False	Intent	2	False	Intent	3	True	Intent	2
181	Coaches	False	Naturalness	1	False	Intent	2	False	Intent	4	False	Intent	5	True	Naturalness	6	False	Avoidability	6	False	Naturalness	5	True	Naturalness	3	False	Avoidability	4	False	Naturalness	5	False	Intent	2	False	Avoidability	3	False	Avoidability	7	False	Intent	3	True	Naturalness	6	True	Intent	3
182	Coaches	False	Naturalness	2	False	Intent	4	False	Intent	6	False	Intent	6	True	Naturalness	7	True	Impact	3	False	Naturalness	9	True	Impact	1	True	Intent	9	False	Naturalness	6	False	Avoidability	6	True	Impact	10	True	Intent	5	False	Intent	7	True	Naturalness	7	False	Naturalness	7
183	Coaches	False	Naturalness	3	False	Naturalness	3	True	Naturalness	6	True	Intent	5	True	Naturalness	6	False	Naturalness	6	False	Avoidability	4	False	Avoidability	6	False	Avoidability	3	False	Naturalness	3	False	Naturalness	4	False	Avoidability	3	False	Naturalness	7	False	Avoidability	3	False	Avoidability	6	False	Naturalness	6
184	Coaches	False	Naturalness	4	False	Avoidability	7	False	Naturalness	4	False	Naturalness	6	True	Naturalness	5	True	Naturalness	8	True	Naturalness	4	True	Naturalness	7	False	Naturalness	7	False	Naturalness	6	False	Intent	4	False	Avoidability	4	True	Naturalness	5	True	Naturalness	4	True	Avoidability	6	True	Intent	4
185	Coaches	False	Avoidability	1	False	Intent	1	False	Avoidability	2	False	Naturalness	1	True	Intent	3	False	Avoidability	1	True	Impact	3	False	Avoidability	1	False	Naturalness	1	False	Naturalness	1	False	Intent	1	False	Avoidability	1	False	Naturalness	4	False	Intent	1	True	Naturalness	3	False	Naturalness	3
186	Players	True	Impact	10	True	Avoidability	8	True	Naturalness	5	True	Naturalness	4	True	Intent	2	False	Avoidability	5	True	Impact	7	True	Naturalness	5	False	Avoidability	4	False	Avoidability	5	False	Intent	2	True	Naturalness	10	True	Naturalness	7	False	Intent	4	True	Avoidability	6	True	Intent	4
187	Players	False	Naturalness	3	False	Intent	2	False	Naturalness	2	False	Naturalness	4	False	Avoidability	8	True	Impact	7	False	Avoidability	8	False	Avoidability	7	False	Avoidability	4	False	Naturalness	3	False	Intent	3	False	Naturalness	4	False	Avoidability	7	False	Avoidability	7	True	Naturalness	4	False	Naturalness	8
188	Players	False	Intent	5	False	Intent	5	True	Intent	4	True	Avoidability	5	False	Naturalness	3	False	Avoidability	6	False	Intent	4	True	Impact	2	False	Naturalness	4	False	Naturalness	4	False	Intent	4	True	Naturalness	5	True	Impact	4	False	Intent	4	True	Naturalness	2	False	Naturalness	3
189	Players	False	Naturalness	3	False	Intent	2	True	Avoidability	6	True	Avoidability	6	True	Naturalness	6	False	Avoidability	2	True	Impact	6	True	Impact	8	False	Avoidability	6	False	Naturalness	3	False	Intent	1	True	Impact	4	False	Avoidability	2	False	Intent	5	False	Intent	3	True	Intent	4
190	Players	False	Intent	3	False	Avoidability	1	False	Naturalness	2	False	Intent	6	True	Naturalness	4	True	Naturalness	8	True	Naturalness	7	False	Avoidability	4	True	Intent	6	False	Intent	3	False	Unclassifiable	1	False	Avoidability	4	False	Naturalness	4	True	Naturalness	7	True	Naturalness	7	False	Naturalness	2
191	Players	False	Intent	7	False	Intent	1	True	Avoidability	3	True	Naturalness	7	True	Impact	4	False	Avoidability	1	False	Avoidability	7	True	Impact	7	True	Impact	10	False	Naturalness	4	False	Intent	3	False	Avoidability	1	False	Avoidability	8	True	Naturalness	9	True	Naturalness	6	True	Naturalness	10
192	Players	False	Naturalness	3	False	Intent	3	False	Naturalness	4	False	Intent	6	False	Naturalness	6	True	Intent	6	True	Impact	7	True	Impact	5	False	Avoidability	4	False	Naturalness	6	False	Intent	6	False	Avoidability	4	True	Naturalness	7	False	Avoidability	5	True	Avoidability	4	True	Intent	6
193	Players	False	Naturalness	2	False	Intent	2	False	Naturalness	10	False	Intent	3	False	Avoidability	7	True	Impact	10	True	Naturalness	10	True	Impact	10	False	Avoidability	1	False	Naturalness	5	False	Intent	2	False	Naturalness	5	False	Impact	7	False	Impact	7	False	Impact	6	False	Impact	7
194	Players	False	Naturalness	6	False	Avoidability	7	False	Naturalness	7	True	Avoidability	4	True	Intent	6	False	Avoidability	2	False	Avoidability	2	True	Impact	2	False	Naturalness	8	False	Naturalness	2	False	Avoidability	3	True	Avoidability	7	True	Naturalness	9	True	Naturalness	4	True	Naturalness	4	True	Intent	3
195	Players	False	Naturalness	2	False	Intent	2	False	Naturalness	4	False	Naturalness	3	True	Intent	2	False	Avoidability	5	False	Avoidability	4	True	Impact	7	True	Intent	1	False	Naturalness	4	False	Intent	1	False	Naturalness	3	False	Impact	8	False	Intent	4	True	Avoidability	2	False	Intent	9
196	Players	False	Naturalness	1	False	Intent	2	False	Naturalness	6	False	Naturalness	5	True	Intent	4	False	Naturalness	2	False	Naturalness	2	True	Intent	3	True	Intent	4	False	Naturalness	2	False	Intent	2	False	Naturalness	2	True	Avoidability	5	True	Avoidability	2	True	Naturalness	4	True	Intent	2
197	Players	False	Intent	3	False	Intent	5	True	Avoidability	5	True	Naturalness	5	True	Naturalness	2	True	Impact	5	True	Impact	4	True	Impact	1	True	Unclassifiable	4	True	Impact	1	False	Intent	3	False	Intent	5	False	Naturalness	2	False	Intent	3	True	Naturalness	5	True	Impact	7
198	Players	False	Naturalness	2	False	Avoidability	5	False	Naturalness	5	True	Impact	7	False	Naturalness	3	True	Naturalness	7	True	Naturalness	3	False	Naturalness	9	False	Avoidability	3	False	Naturalness	5	False	Intent	3	False	Avoidability	6	False	Avoidability	8	False	Intent	6	True	Naturalness	3	False	Naturalness	5
199	Players	False	Naturalness	6	True	Naturalness	7	True	Impact	7	True	Impact	7	True	Intent	8	True	Naturalness	2	True	Impact	3	True	Impact	2	False	Intent	2	False	Naturalness	3	False	Intent	7	False	Avoidability	8	True	Avoidability	7	False	Intent	8	True	Naturalness	1	True	Impact	10
200	Players	False	Naturalness	1	False	Intent	1	False	Intent	4	False	Naturalness	7	False	Naturalness	5	False	Avoidability	3	False	Avoidability	2	True	Impact	5	False	Avoidability	1	False	Naturalness	1	False	Intent	1	False	Naturalness	3	False	Avoidability	1	False	Intent	1	False	Intent	4	False	Naturalness	2
201	Players	False	Naturalness	3	False	Intent	3	False	Naturalness	4	False	Avoidability	3	True	Intent	8	False	Avoidability	4	True	Naturalness	7	True	Impact	6	False	Avoidability	1	True	Impact	7	False	Avoidability	6	False	Naturalness	1	False	Avoidability	7	True	Avoidability	7	False	Avoidability	8	True	Naturalness	4
202	Players	False	Naturalness	1	False	Naturalness	3	False	Avoidability	6	True	Impact	4	True	Naturalness	2	False	Avoidability	2	False	Naturalness	6	True	Impact	6	True	Impact	4	False	Intent	4	True	Avoidability	1	False	Avoidability	3	False	Avoidability	3	False	Intent	1	True	Avoidability	1	True	Avoidability	5
203	Players	False	Naturalness	4	False	Intent	3	False	Naturalness	1	True	Avoidability	5	True	Naturalness	2	True	Naturalness	6	True	Naturalness	6	True	Impact	2	False	Avoidability	4	False	Naturalness	4	False	Intent	5	False	Naturalness	5	False	Avoidability	7	False	Intent	2	True	Avoidability	1	False	Naturalness	5
204	Players	False	Naturalness	4	False	Intent	5	True	Impact	5	True	Naturalness	5	True	Naturalness	6	False	Avoidability	3	True	Impact	6	False	Avoidability	8	False	Avoidability	6	False	Naturalness	3	False	Intent	2	False	Avoidability	4	True	Avoidability	6	False	Intent	7	True	Naturalness	6	False	Naturalness	4
205	Players	False	Naturalness	5	False	Intent	4	True	Impact	6	True	Intent	5	True	Intent	5	False	Avoidability	4	False	Avoidability	5	False	Avoidability	5	True	Intent	5	True	Intent	5	False	Intent	5	False	Avoidability	6	False	Avoidability	5	True	Intent	5	False	Intent	5	False	Intent	6
206	Players	True	Impact	7	False	Intent	4	True	Avoidability	5	True	Impact	7	True	Impact	4	True	Naturalness	5	False	Avoidability	6	True	Impact	5	True	Avoidability	6	True	Impact	6	False	Impact	4	False	Impact	4	True	Impact	6	False	Intent	6	True	Naturalness	7	True	Avoidability	7
207	Players	False	Intent	1	False	Naturalness	1	True	Avoidability	4	False	Intent	1	True	Intent	1	True	Intent	1	True	Impact	4	True	Intent	1	False	Avoidability	1	False	Naturalness	1	False	Naturalness	3	False	Intent	1	False	Avoidability	1	True	Avoidability	3	True	Naturalness	4	False	Naturalness	1
208	Players	False	Naturalness	6	False	Intent	2	False	Intent	5	False	Naturalness	8	True	Naturalness	1	True	Impact	6	True	Impact	6	True	Impact	1	False	Avoidability	4	False	Naturalness	7	False	Intent	1	False	Avoidability	5	True	Intent	4	True	Naturalness	7	False	Avoidability	5	True	Impact	4
209	Players	False	Naturalness	3	False	Intent	2	False	Intent	1	False	Naturalness	6	True	Intent	5	True	Unclassifiable	5	True	Unclassifiable	3	True	Impact	6	False	Avoidability	3	False	Naturalness	1	False	Intent	3	False	Avoidability	4	False	Naturalness	7	False	Intent	1	False	Intent	1	True	Intent	3
210	Players	False	Avoidability	10	False	Naturalness	1	True	Impact	1	True	Intent	2	False	Avoidability	1	False	Impact	4	False	Avoidability	9	True	Impact	1	False	Naturalness	1	True	Impact	1	False	Intent	1	False	Naturalness	2	True	Intent	1	True	Unclassifiable	3	True	Avoidability	1	True	Intent	6
211	Players	False	Naturalness	1	False	Intent	3	False	Naturalness	5	False	Naturalness	8	False	Avoidability	4	False	Avoidability	7	False	Avoidability	3	False	Naturalness	6	False	Avoidability	2	False	Naturalness	2	False	Intent	2	False	Avoidability	2	True	Naturalness	6	False	Intent	3	True	Avoidability	6	True	Avoidability	4
212	Players	False	Naturalness	4	False	Intent	4	False	Avoidability	4	False	Naturalness	3	True	Intent	4	True	Naturalness	4	True	Naturalness	4	True	Naturalness	4	False	Intent	4	False	Naturalness	3	False	Intent	4	False	Avoidability	4	True	Naturalness	4	False	Intent	2	True	Naturalness	3	True	Intent	4
213	Players	True	Impact	5	False	Intent	3	True	Impact	6	True	Impact	5	True	Naturalness	2	True	Impact	3	True	Impact	5	False	Intent	8	True	Impact	10	False	Naturalness	5	False	Intent	1	False	Avoidability	2	False	Avoidability	5	False	Intent	2	False	Intent	2	False	Naturalness	3
214	Players	True	Impact	8	False	Intent	1	False	Intent	7	True	Intent	7	True	Naturalness	3	False	Avoidability	8	True	Impact	3	True	Impact	1	True	Impact	7	False	Naturalness	3	False	Intent	1	False	Avoidability	4	False	Naturalness	5	True	Naturalness	9	False	Intent	6	False	Naturalness	6
215	Players	False	Intent	1	False	Avoidability	1	False	Naturalness	1	False	Naturalness	2	True	Intent	4	True	Avoidability	6	False	Avoidability	1	True	Impact	1	True	Impact	1	False	Naturalness	3	False	Intent	1	False	Naturalness	3	False	Naturalness	2	False	Intent	2	False	Avoidability	2	False	Naturalness	3
216	Players	False	Intent	1	False	Intent	1	False	Naturalness	4	False	Intent	2	False	Intent	1	False	Avoidability	8	False	Avoidability	1	True	Impact	3	False	Naturalness	1	False	Naturalness	1	False	Intent	3	False	Intent	1	False	Intent	1	False	Intent	1	False	Avoidability	1	False	Naturalness	1
217	Players	False	Naturalness	2	False	Intent	2	False	Naturalness	9	False	Naturalness	4	False	Naturalness	9	True	Naturalness	7	False	Naturalness	9	False	Naturalness	8	False	Avoidability	4	False	Naturalness	2	False	Intent	1	False	Avoidability	2	False	Naturalness	5	False	Intent	2	False	Intent	6	False	Naturalness	8
218	Players	False	Naturalness	7	False	Intent	2	False	Naturalness	6	True	Impact	6	True	Intent	7	True	Impact	3	True	Impact	7	False	Avoidability	8	True	Intent	8	False	Naturalness	7	False	Intent	3	False	Naturalness	4	True	Naturalness	7	False	Intent	5	True	Naturalness	7	False	Naturalness	8
219	Players	False	Naturalness	4	False	Naturalness	3	False	Intent	4	False	Intent	3	True	Intent	6	False	Avoidability	3	False	Avoidability	5	False	Intent	5	False	Avoidability	4	False	Naturalness	3	False	Intent	4	False	Naturalness	4	False	Naturalness	4	False	Intent	4	False	Intent	5	True	Avoidability	4
220	Players	False	Naturalness	3	False	Naturalness	1	False	Naturalness	7	False	Naturalness	3	True	Intent	2	False	Naturalness	5	True	Intent	8	False	Naturalness	3	True	Intent	7	False	Naturalness	2	False	Intent	1	False	Intent	3	False	Naturalness	2	False	Intent	5	False	Intent	5	False	Naturalness	5
221	Players	False	Naturalness	1	False	Naturalness	1	False	Naturalness	1	False	Naturalness	1	True	Intent	7	True	Intent	7	True	Intent	4	False	Intent	10	False	Naturalness	1	False	Naturalness	1	False	Intent	5	False	Naturalness	1	False	Naturalness	7	False	Intent	6	True	Avoidability	8	False	Naturalness	7
222	Players	False	Naturalness	7	False	Naturalness	2	True	Impact	7	True	Impact	4	True	Impact	3	True	Impact	9	False	Avoidability	5	True	Impact	5	False	Naturalness	4	True	Impact	5	False	Intent	2	False	Intent	1	False	Avoidability	6	False	Intent	2	True	Naturalness	3	False	Intent	2
223	Players	False	Naturalness	9	False	Intent	5	True	Intent	3	True	Intent	10	True	Intent	3	False	Avoidability	10	False	Avoidability	4	True	Impact	2	False	Avoidability	3	False	Naturalness	7	False	Intent	4	False	Avoidability	2	True	Intent	5	True	Naturalness	4	True	Avoidability	8	True	Avoidability	6
224	Players	False	Naturalness	1	False	Intent	1	True	Impact	1	False	Naturalness	1	False	Naturalness	1	True	Impact	1	True	Impact	1	True	Impact	1	False	Avoidability	1	True	Impact	1	False	Intent	1	False	Naturalness	1	True	Impact	1	False	Intent	1	True	Impact	1	True	Impact	1
225	Players	False	Intent	3	False	Intent	5	True	Impact	6	True	Impact	5	True	Intent	3	True	Impact	5	True	Impact	4	True	Impact	6	False	Avoidability	4	False	Naturalness	5	False	Intent	4	False	Naturalness	5	False	Naturalness	4	False	Intent	7	True	Avoidability	6	True	Intent	4
226	Players	False	Naturalness	1	False	Intent	1	True	Impact	3	True	Naturalness	5	False	Naturalness	2	False	Avoidability	3	True	Impact	5	True	Impact	2	False	Avoidability	1	False	Naturalness	1	False	Intent	1	False	Avoidability	5	True	Impact	5	False	Intent	1	False	Intent	2	False	Intent	5
227	Players	True	Impact	2	False	Intent	2	True	Impact	5	True	Impact	3	True	Naturalness	3	True	Impact	3	True	Impact	3	True	Impact	2	True	Unclassifiable	6	True	Unclassifiable	6	False	Intent	4	True	Impact	3	True	Impact	6	False	Intent	8	False	Intent	5	True	Unclassifiable	4
228	Players	False	Naturalness	4	False	Intent	3	False	Naturalness	8	False	Naturalness	3	True	Intent	2	True	Impact	3	True	Impact	4	True	Impact	8	False	Avoidability	1	False	Naturalness	3	False	Intent	1	False	Avoidability	8	True	Naturalness	9	False	Intent	3	False	Intent	8	False	Naturalness	5
229	Players	False	Naturalness	1	False	Intent	1	False	Naturalness	1	False	Naturalness	1	True	Intent	1	False	Avoidability	1	False	Intent	1	False	Avoidability	1	False	Naturalness	1	False	Naturalness	1	False	Intent	1	False	Naturalness	1	True	Intent	4	True	Avoidability	1	False	Intent	1	False	Naturalness	1
230	Players	False	Naturalness	2	False	Intent	1	True	Avoidability	4	False	Naturalness	3	True	Intent	1	False	Naturalness	1	False	Naturalness	3	True	Impact	4	False	Avoidability	5	False	Naturalness	1	False	Intent	3	True	Avoidability	3	False	Naturalness	4	False	Intent	3	False	Intent	1	False	Naturalness	1
231	Players	True	Intent	8	False	Intent	3	False	Naturalness	5	False	Naturalness	9	True	Naturalness	3	False	Naturalness	7	True	Naturalness	9	False	Naturalness	4	True	Intent	7	False	Naturalness	2	False	Intent	2	False	Naturalness	5	False	Avoidability	6	False	Intent	4	True	Naturalness	4	False	Naturalness	3
[truncated: 6 more columns]
