# Supplementary material for: Penalty kick or not? Differences in the interpretation of handball incidents in professional association football
Source: PLoS One. 2026 Feb 25;21(2):e0341822. doi: 10.1371/journal.pone.0341822 (PMC12935212; doi:10.1371/journal.pone.0341822)
Supplement: S3 Dataset — (CSV) [file pone.0341822.s003.csv]

Scene no.	UEFA decision	Handball Category	Included in Study 2
1	not punishable	Blocked shot	True
2	not punishable	Deflection	True
3	not punishable	Deflection	False
4	punishable	Blocked cross	True
5	not punishable	Other	False
6	not punishable	Blocked cross	True
7	punishable	Blocked shot	True
8	punishable	Header from behind	False
9	punishable	Header from behind	True
10	punishable	Header from behind	True
11	punishable	Blocked shot	True
12	punishable	Other	False
13	punishable	Other	False
14	not punishable	Other	True
15	not punishable	Arm supporting body	False
16	not punishable	Arm supporting body	True
17	not punishable	Blocked shot	False
18	not punishable	Blocked shot	False
19	not punishable	Deflection	True
20	not punishable	Other	True
21	not punishable	Blocked cross	False
22	punishable	Blocked cross	True
23	punishable	Other	False
24	punishable	Deflection	True
25	punishable	Other	False
26	punishable	Deflection	True
27	punishable	Arm supporting body	True
28	not punishable	Deflection	True
29	not punishable	Blocked shot	True
30	punishable	Blocked shot	False
