# Supplementary material for: Penalty kick or not? Differences in the interpretation of handball incidents in professional association football
Source: PLoS One. 2026 Feb 25;21(2):e0341822. doi: 10.1371/journal.pone.0341822 (PMC12935212; doi:10.1371/journal.pone.0341822)
Supplement: S4 Table — (XLSX) [file pone.0341822.s004.xlsx]

## Sheet: Tabelle1
		Age								Experience [years]*						Gender
		<18	18–24	25–34	35–44	45–54	55–64	65+		3–5	6–10	11–15	16–20	21+		Female	Male
REF (n=46)		0	15	20	11	0	0	0		0	2	14	9	21		2	44
AREF (n=74)		0	19	39	15	1	0	0		0	7	14	18	35		3	71
REFI (n=34)		0	0	0	6	15	13	0		0	0	0	0	34		0	34
1st Division (n=50)		0	0	26	23	1	0	0		0	0	0	7	43		0	50
2nd Division (n=28)		0	3	23	2	0	0	0		0	0	5	14	9		1	27
3rd Division (n=42)		0	31	10	1	0	0	0		0	9	23	6	4		4	38
All Referees (n=154)		0	34	59	32	16	13	0		0	9	28	27	90		5	149
Coaches (n=31)		0	0	1	11	12	6	1		2	3	10	5	11		0	31
Players (n=46)		0	13	31	2	0	0	0		0	1	11	15	19		0	46
*Years of experience as a referee (irrespective of role), coach, and player, respectively.
